# Supplementary material for: ﻿Morphology and distribution of the Middle Asian centipede genus Krateraspis Lignau, 1929 (Chilopoda, Geophilomorpha, Mecistocephalidae)
Source: Zookeys. 2022 Apr 14;1095:143–64. doi: 10.3897/zookeys.1095.80806 (PMC9023436; doi:10.3897/zookeys.1095.80806)
Supplement: XML Treatment for Krateraspis [file zookeys.1095.80806-treatment1.xml]

<!DOCTYPE tp:taxon-treatment
  PUBLIC "-//TaxonX//DTD Taxonomic Treatment Publishing DTD v0 20100105//EN" "tax-treatment-NSO.dtd">
<tp:taxon-treatment xmlns:tp="http://www.plazi.org/taxpub"><tp:treatment-meta><kwd-group><label>Taxon classification</label><kwd>
              <named-content content-type="kingdom">Animalia</named-content>
            </kwd><kwd>
              <named-content content-type="order">Geophilomorpha</named-content>
            </kwd><kwd>
              <named-content content-type="family">Mecistocephalidae</named-content>
            </kwd></kwd-group><mixed-citation publication-type="journal"><person-group><name><surname>Dyachkov</surname><given-names>Yurii V.</given-names></name><name><surname>Bonato</surname><given-names>Lucio</given-names></name></person-group><article-title>﻿Morphology and distribution of the Middle Asian centipede genus <italic><tp:taxon-name><tp:taxon-name-part taxon-name-part-type="genus" reg="Krateraspis">Krateraspis</tp:taxon-name-part></tp:taxon-name></italic> Lignau, 1929 (<tp:taxon-name><tp:taxon-name-part taxon-name-part-type="class">Chilopoda</tp:taxon-name-part></tp:taxon-name>, <tp:taxon-name><tp:taxon-name-part taxon-name-part-type="order">Geophilomorpha</tp:taxon-name-part></tp:taxon-name>, <tp:taxon-name><tp:taxon-name-part taxon-name-part-type="family">Mecistocephalidae</tp:taxon-name-part></tp:taxon-name>)</article-title><source>Zookeys</source><day>14</day><month>04</month><year>2022</year><volume>1095</volume><fpage>143</fpage><lpage>164</lpage><pub-id pub-id-type="doi">10.3897/zookeys.1095.80806</pub-id></mixed-citation></tp:treatment-meta><tp:nomenclature><label>﻿</label><tp:taxon-name>
            <object-id xmlns:xlink="http://www.w3.org/1999/xlink" content-type="arpha" xlink:type="simple">3EBBAB70-00CD-5A50-9EFB-F1789FD5D14D</object-id>
            <tp:taxon-name-part taxon-name-part-type="genus" reg="Krateraspis">Krateraspis</tp:taxon-name-part>
          </tp:taxon-name><tp:taxon-authority>Lignau, 1929</tp:taxon-authority><tp:nomenclature-citation-list><tp:nomenclature-citation><tp:taxon-name>
                <tp:taxon-name-part taxon-name-part-type="genus" reg="Krateraspis">Krateraspis</tp:taxon-name-part>
              </tp:taxon-name><comment>: <xref ref-type="bibr" rid="B21">Lignau 1929a</xref>: 160 (available name), 165. <xref ref-type="bibr" rid="B22">Lignau 1929b</xref>: 207 (original description). <xref ref-type="bibr" rid="B38">Verhoeff 1930</xref>: 265. <xref ref-type="bibr" rid="B34">Titova 1975</xref>: 39, 46 (in key). <xref ref-type="bibr" rid="B35">Titova 1983</xref>: 148. <xref ref-type="bibr" rid="B11">Bonato et al. 2003</xref>: 544, 547, 549, 550, 552, 553. <xref ref-type="bibr" rid="B15">Foddai et al. 2003</xref>: 1255. <xref ref-type="bibr" rid="B7">Bonato et al. 2009</xref>: 195, 199, 207. <xref ref-type="bibr" rid="B9">Bonato et al. 2010a</xref>: 515. <xref ref-type="bibr" rid="B6">Bonato and Zapparoli 2011</xref>: 331. <xref ref-type="bibr" rid="B5">Bonato 2011</xref>: 434. <xref ref-type="bibr" rid="B44">Volkova 2016</xref>: 675. <xref ref-type="bibr" rid="B12">Dyachkov 2019</xref>: 368, 370, 372. <xref ref-type="bibr" rid="B13">Dyachkov 2020</xref>: 79; <xref ref-type="bibr" rid="B14">Dyachkov and Nedoev 2021</xref>: 44.</comment></tp:nomenclature-citation></tp:nomenclature-citation-list></tp:nomenclature><tp:treatment-sec sec-type="type species" id="SECID0EVGAE"><title>Type species.</title><p><italic><tp:taxon-name><tp:taxon-name-part taxon-name-part-type="genus" reg="Mecistocephalus">Mecistocephalus</tp:taxon-name-part><tp:taxon-name-part taxon-name-part-type="species" reg="meinerti">meinerti</tp:taxon-name-part></tp:taxon-name></italic> Sseliwanoff, 1881, by monotypy (<xref ref-type="bibr" rid="B21">Lignau 1929a</xref>, <xref ref-type="bibr" rid="B22">1929b</xref>).</p></tp:treatment-sec><tp:treatment-sec sec-type="remarks" id="SECID0EOHAE"><title>Remarks on nomenclatural issues.</title><p>The genus name <italic><tp:taxon-name><tp:taxon-name-part taxon-name-part-type="genus" reg="Krateraspis">Krateraspis</tp:taxon-name-part></tp:taxon-name></italic> was first introduced by <xref ref-type="bibr" rid="B21">Lignau (1929a)</xref> without a description or diagnosis, but it was explicitly used for the species <italic><tp:taxon-name><tp:taxon-name-part taxon-name-part-type="genus" reg="Mecistocephalus">Mecistocephalus</tp:taxon-name-part><tp:taxon-name-part taxon-name-part-type="species" reg="meinerti">meinerti</tp:taxon-name-part></tp:taxon-name></italic> Sseliwanoff, 1881 and therefore it is available since that publication (ICZN 1999: Art. 12.2.5). Instead, the first morphological description of <italic><tp:taxon-name><tp:taxon-name-part taxon-name-part-type="genus" reg="Krateraspis">Krateraspis</tp:taxon-name-part></tp:taxon-name></italic> was given in a different paper by the same author, published in the same year but in a later date (<xref ref-type="bibr" rid="B22">Lignau 1929b</xref>).</p><p>The type species of <italic><tp:taxon-name><tp:taxon-name-part taxon-name-part-type="genus" reg="Krateraspis">Krateraspis</tp:taxon-name-part></tp:taxon-name></italic> was determined by monotypy (see also <xref ref-type="bibr" rid="B20">Jeekel 2005</xref>: 86), not by original designation as erroneously reported by <xref ref-type="bibr" rid="B8">Bonato et al. (2016)</xref> and <xref ref-type="bibr" rid="B12">Dyachkov (2019)</xref>.</p></tp:treatment-sec><tp:treatment-sec sec-type="diagnosis" id="SECID0EKJAE"><title>Diagnosis.</title><p>A genus of <tp:taxon-name><tp:taxon-name-part taxon-name-part-type="family">Mecistocephalidae</tp:taxon-name-part></tp:taxon-name> with: anterior areolate part of the clypeus extending along the lateral margins of the clypeus to the labrum; two clypeal plagulae separated by a mid-longitudinal areolate strip; central part of the clypeus with distinct but fainter areolation in comparison with the markedly areolate anterior part and the mid-longitudinal strip; clypeal setae only three or four pairs, on the antero-central part of the clypeus; buccae without spiculum; labral anterior ala with the internal margin reduced to a point; labral posterior ala with the posterior margin entire, without bristles; coxosternite of first maxillae divided by a mid-longitudinal suture; coxosternite of second maxillae entire, without mid-longitudinal suture, with the grooves from the metameric pores reaching the lateral margins of the coxosternite at approximately their mid-length; telopodite of second maxillae bearing a small claw-like pretarsus; forcipular tergite slightly wider than long; sternites without pore fields; either 45 or 53 pairs of legs; ultimate legs without claw but with an apical small spine.</p><p><italic><tp:taxon-name><tp:taxon-name-part taxon-name-part-type="genus" reg="Krateraspis">Krateraspis</tp:taxon-name-part></tp:taxon-name></italic> differs from other mecistocephalids (Table <xref ref-type="table" rid="T1">1</xref>) mainly in the pattern of clypeal areolation and setation: a broad weakly areolate central part of the clypeus is distinguishable from the distinctly areolate anterior part as well as the non-areolate posterior plagulae, and a few setae are present on the medial part only. Of two other Middle Asian mecistocephalid genera, <italic><tp:taxon-name><tp:taxon-name-part taxon-name-part-type="genus" reg="Tygarrup">Tygarrup</tp:taxon-name-part></tp:taxon-name></italic> and <italic><tp:taxon-name><tp:taxon-name-part taxon-name-part-type="genus" reg="Arrup">Arrup</tp:taxon-name-part></tp:taxon-name></italic>, <italic><tp:taxon-name><tp:taxon-name-part taxon-name-part-type="genus" reg="Krateraspis">Krateraspis</tp:taxon-name-part></tp:taxon-name></italic> is more similar to the former. <italic><tp:taxon-name><tp:taxon-name-part taxon-name-part-type="genus" reg="Tygarrup">Tygarrup</tp:taxon-name-part></tp:taxon-name></italic> differs from <italic><tp:taxon-name><tp:taxon-name-part taxon-name-part-type="genus" reg="Krateraspis">Krateraspis</tp:taxon-name-part></tp:taxon-name></italic> for an entire non-areolate plagula lacking a mid-longitudinal areolate strip, and for the presence of setae on both the central and lateral parts of the clypeus. <italic><tp:taxon-name><tp:taxon-name-part taxon-name-part-type="genus" reg="Arrup">Arrup</tp:taxon-name-part></tp:taxon-name></italic> differs from <italic><tp:taxon-name><tp:taxon-name-part taxon-name-part-type="genus" reg="Krateraspis">Krateraspis</tp:taxon-name-part></tp:taxon-name></italic> not only in the clypeus (markedly areolate in both the central and anterior part, with setae on the both the lateral and central parts), but also in the maxillary complex (coxosternite of the first maxillae entire, without mid-longitudinal suture; coxosternite of the second maxillae with grooves from the metameric pores running backwards towards the posterior corners of the coxosternite), in the forcipular tergite (much wider than long), and the number of legs (41 pairs).</p></tp:treatment-sec><tp:treatment-sec sec-type="Included species" id="SECID0ETLAE"><title>Included species.</title><p><italic><tp:taxon-name><tp:taxon-name-part taxon-name-part-type="genus" reg="Krateraspis">Krateraspis</tp:taxon-name-part><tp:taxon-name-part taxon-name-part-type="species" reg="meinerti">meinerti</tp:taxon-name-part></tp:taxon-name></italic> (Sseliwanoff, 1881) and <italic><tp:taxon-name><tp:taxon-name-part taxon-name-part-type="genus" reg="Krateraspis">K.</tp:taxon-name-part><tp:taxon-name-part taxon-name-part-type="species" reg="sselivanovi">sselivanovi</tp:taxon-name-part></tp:taxon-name></italic> Titova, 1975.</p></tp:treatment-sec><tp:treatment-sec sec-type="distribution" id="SECID0EPMAE"><title>Distribution.</title><p>Recorded from 24 localities in Middle Asia so far, from Western Tian-Shan to the western offshoots of Pamir Mts (Fig. <xref ref-type="fig" rid="F1">1</xref>).</p></tp:treatment-sec><tp:treatment-sec sec-type="remarks" id="SECID0EZMAE"><title>Remarks on published morphological accounts.</title><p>The peculiar pattern of clypeal areolation is well recognizable only using a light microscope with slides, while it is very poorly visible using stereo (dissecting) microscope. Additionally, the semblance of the areolation is conditioned by the preparation of the specimen, the optical properties of the inclusion medium and the mode of illumination. This may explain why the pattern of areolation on the clypeus has been interpreted, described, and illustrated in inconsistent ways by different authors. <xref ref-type="bibr" rid="B22">Lignau (1929b)</xref> did not distinguish between a markedly areolate anterior part and a weakly areolate central part, neither in the textual description of <italic><tp:taxon-name><tp:taxon-name-part taxon-name-part-type="genus" reg="Krateraspis">K.</tp:taxon-name-part><tp:taxon-name-part taxon-name-part-type="species" reg="meinerti">meinerti</tp:taxon-name-part></tp:taxon-name></italic> (“Vorderklypeus fein gefeldert, nimmt etwas mehr als die Hälfte der gesammten Fläche ein” [anterior clypeus finely areolate, extending a little more than half of the total area]) nor in the associated illustration (his fig. 10). In the same way, <xref ref-type="bibr" rid="B34">Titova (1975)</xref> described <italic><tp:taxon-name><tp:taxon-name-part taxon-name-part-type="genus" reg="Krateraspis">K.</tp:taxon-name-part><tp:taxon-name-part taxon-name-part-type="species" reg="sselivanovi">sselivanovi</tp:taxon-name-part></tp:taxon-name></italic> without indicating any variation in the areolation between anterior and central parts of the clypeus, neither in the textual description (“Peredniy clypeus zanimaet bolee poloviny nalichnika, ego poverhnost sostoit iz polygonalnikh poley, po seredine uzkoy polosoy razdelyayuschikh zadniy clypeus na 2 poloviny” [anterior clypeus covers more than a half of the total clypeal area, its surface consists of polygonal cells that divide the posterior clypeus in the middle into 2 parts by a narrow strip], nor in the accompanying illustration (her fig. 2: 1A). On the other hand, <xref ref-type="bibr" rid="B38">Verhoeff (1930)</xref> described and illustrated <italic><tp:taxon-name><tp:taxon-name-part taxon-name-part-type="genus" reg="Tygarrup">T.</tp:taxon-name-part><tp:taxon-name-part taxon-name-part-type="species" reg="asiaticus">asiaticus</tp:taxon-name-part></tp:taxon-name></italic> (synonym of <italic><tp:taxon-name><tp:taxon-name-part taxon-name-part-type="genus" reg="Krateraspis">K.</tp:taxon-name-part><tp:taxon-name-part taxon-name-part-type="species" reg="meinerti">meinerti</tp:taxon-name-part></tp:taxon-name></italic>, see below) ignoring the weak areolation in the central part of clypeus and assigning this part to the non-areolate plagulae. <xref ref-type="bibr" rid="B12">Dyachkov (2019)</xref> used term “insula” for the weakly areolate central part of the clypeus of <italic><tp:taxon-name><tp:taxon-name-part taxon-name-part-type="genus" reg="Krateraspis">K.</tp:taxon-name-part><tp:taxon-name-part taxon-name-part-type="species" reg="meinerti">meinerti</tp:taxon-name-part></tp:taxon-name></italic>, but the term was previously used for a non-areolate area inside the areolate anterior clypeus (<xref ref-type="bibr" rid="B10">Bonato et al. 2010b</xref>).</p><table-wrap id="T1" position="float" orientation="portrait"><label>Table 1.</label><caption><p>Main differences between <italic><tp:taxon-name><tp:taxon-name-part taxon-name-part-type="genus" reg="Krateraspis">Krateraspis</tp:taxon-name-part></tp:taxon-name></italic> and the other genera of <tp:taxon-name><tp:taxon-name-part taxon-name-part-type="family">Mecistocephalidae</tp:taxon-name-part></tp:taxon-name>.</p></caption><table id="TID0EBUAG" rules="all"><tbody><tr><th rowspan="1" colspan="1">Characters</th><th rowspan="1" colspan="1"><italic><tp:taxon-name><tp:taxon-name-part taxon-name-part-type="genus" reg="Krateraspis">Krateraspis</tp:taxon-name-part></tp:taxon-name></italic> Lignau, 1929</th><th rowspan="1" colspan="1"><italic><tp:taxon-name><tp:taxon-name-part taxon-name-part-type="genus" reg="Arrup">Arrup</tp:taxon-name-part></tp:taxon-name></italic> Chamberlin, 1912</th><th rowspan="1" colspan="1"><italic><tp:taxon-name><tp:taxon-name-part taxon-name-part-type="genus" reg="Partygarrupius">Partygarrupius</tp:taxon-name-part></tp:taxon-name></italic> Verhoeff, 1939</th><th rowspan="1" colspan="1"><italic><tp:taxon-name><tp:taxon-name-part taxon-name-part-type="genus" reg="Agnostrup">Agnostrup</tp:taxon-name-part></tp:taxon-name></italic> Foddai, Bonato, Pereira &amp; Minelli, 2003</th><th rowspan="1" colspan="1"><italic><tp:taxon-name><tp:taxon-name-part taxon-name-part-type="genus" reg="Nannarrup">Nannarrup</tp:taxon-name-part></tp:taxon-name></italic> Foddai, Bonato, Pereira &amp; Minelli, 2003</th><th rowspan="1" colspan="1"><italic><tp:taxon-name><tp:taxon-name-part taxon-name-part-type="genus" reg="Dicellophilus">Dicellophilus</tp:taxon-name-part></tp:taxon-name></italic> Cook, 1896</th><th rowspan="1" colspan="1"><italic><tp:taxon-name><tp:taxon-name-part taxon-name-part-type="genus" reg="Anarrup">Anarrup</tp:taxon-name-part></tp:taxon-name></italic> Chamberlin, 1920</th><th rowspan="1" colspan="1"><italic><tp:taxon-name><tp:taxon-name-part taxon-name-part-type="genus" reg="Proterotaiwanella">Proterotaiwanella</tp:taxon-name-part></tp:taxon-name></italic> Bonato, Foddai &amp; Minelli, 2002</th><th rowspan="1" colspan="1"><italic><tp:taxon-name><tp:taxon-name-part taxon-name-part-type="genus" reg="Tygarrup">Tygarrup</tp:taxon-name-part></tp:taxon-name></italic> Chamberlin, 1914</th><th rowspan="1" colspan="1"><italic><tp:taxon-name><tp:taxon-name-part taxon-name-part-type="genus" reg="Mecistocephalus">Mecistocephalus</tp:taxon-name-part></tp:taxon-name></italic> Newport, 1843</th><th rowspan="1" colspan="1"><italic><tp:taxon-name><tp:taxon-name-part taxon-name-part-type="genus" reg="Takashimaia">Takashimaia</tp:taxon-name-part></tp:taxon-name></italic> Miyosi, 1955</th></tr><tr><td rowspan="1" colspan="1">clypeus: central part: areolation</td><td rowspan="1" colspan="1">yes</td><td rowspan="1" colspan="1">yes</td><td rowspan="1" colspan="1">yes</td><td rowspan="1" colspan="1">yes</td><td rowspan="1" colspan="1">yes</td><td rowspan="1" colspan="1">no</td><td rowspan="1" colspan="1">no</td><td rowspan="1" colspan="1">yes</td><td rowspan="1" colspan="1">no</td><td rowspan="1" colspan="1">yes</td><td rowspan="1" colspan="1">no</td></tr><tr><td rowspan="1" colspan="1">clypeus: areolation of central part compared with anterior part</td><td rowspan="1" colspan="1">fainter</td><td rowspan="1" colspan="1">similar</td><td rowspan="1" colspan="1">similar</td><td rowspan="1" colspan="1">similar</td><td rowspan="1" colspan="1">similar</td><td rowspan="1" colspan="1">no</td><td rowspan="1" colspan="1">no</td><td rowspan="1" colspan="1">similar</td><td rowspan="1" colspan="1">no</td><td rowspan="1" colspan="1">similar or fainter; sometimes non-areolate insulae</td><td rowspan="1" colspan="1">no</td></tr><tr><td rowspan="1" colspan="1">clypeus: posterior mid-longitudinal areolate strip</td><td rowspan="1" colspan="1">yes</td><td rowspan="1" colspan="1">yes</td><td rowspan="1" colspan="1">no</td><td rowspan="1" colspan="1">yes</td><td rowspan="1" colspan="1">yes</td><td rowspan="1" colspan="1">no</td><td rowspan="1" colspan="1">no</td><td rowspan="1" colspan="1">yes</td><td rowspan="1" colspan="1">no</td><td rowspan="1" colspan="1">yes</td><td rowspan="1" colspan="1">no</td></tr><tr><td rowspan="1" colspan="1">clypeus: areolation extending all along the lateral margins</td><td rowspan="1" colspan="1">yes</td><td rowspan="1" colspan="1">yes</td><td rowspan="1" colspan="1">no</td><td rowspan="1" colspan="1">no</td><td rowspan="1" colspan="1">yes</td><td rowspan="1" colspan="1">no</td><td rowspan="1" colspan="1">no</td><td rowspan="1" colspan="1">yes</td><td rowspan="1" colspan="1">no</td><td rowspan="1" colspan="1">no</td><td rowspan="1" colspan="1">no</td></tr><tr><td rowspan="1" colspan="1">clypeus: setae on antero-lateral corners</td><td rowspan="1" colspan="1">no</td><td rowspan="1" colspan="1">yes</td><td rowspan="1" colspan="1">no</td><td rowspan="1" colspan="1">no</td><td rowspan="1" colspan="1">no</td><td rowspan="1" colspan="1">yes</td><td rowspan="1" colspan="1">yes</td><td rowspan="1" colspan="1">no</td><td rowspan="1" colspan="1">usually yes</td><td rowspan="1" colspan="1">yes or no</td><td rowspan="1" colspan="1">no</td></tr><tr><td rowspan="1" colspan="1">clypeus: setae on lateral parts</td><td rowspan="1" colspan="1">no</td><td rowspan="1" colspan="1">longitudinally elongate areas</td><td rowspan="1" colspan="1">narrow transverse band</td><td rowspan="1" colspan="1">longitudinally elongate areas</td><td rowspan="1" colspan="1">longitudinally elongate areas</td><td rowspan="1" colspan="1">longitudinally elongate areas</td><td rowspan="1" colspan="1">narrow transverse band</td><td rowspan="1" colspan="1">longitudinally elongate areas</td><td rowspan="1" colspan="1">narrow transverse band</td><td rowspan="1" colspan="1">narrow transverse band</td><td rowspan="1" colspan="1">no</td></tr><tr><td rowspan="1" colspan="1">bucca: spiculum</td><td rowspan="1" colspan="1">no</td><td rowspan="1" colspan="1">no</td><td rowspan="1" colspan="1">no</td><td rowspan="1" colspan="1">no</td><td rowspan="1" colspan="1">no</td><td rowspan="1" colspan="1">no</td><td rowspan="1" colspan="1">no</td><td rowspan="1" colspan="1">no</td><td rowspan="1" colspan="1">no</td><td rowspan="1" colspan="1">yes</td><td rowspan="1" colspan="1">yes</td></tr><tr><td rowspan="1" colspan="1">labrum: anterior ala: internal margin reduced to a point</td><td rowspan="1" colspan="1">yes</td><td rowspan="1" colspan="1">yes</td><td rowspan="1" colspan="1">yes</td><td rowspan="1" colspan="1">yes</td><td rowspan="1" colspan="1">yes</td><td rowspan="1" colspan="1">yes</td><td rowspan="1" colspan="1">yes</td><td rowspan="1" colspan="1">yes</td><td rowspan="1" colspan="1">yes</td><td rowspan="1" colspan="1">no</td><td rowspan="1" colspan="1">yes</td></tr><tr><td rowspan="1" colspan="1">labrum: posterior ala: posterior margin: bristles</td><td rowspan="1" colspan="1">no</td><td rowspan="1" colspan="1">no</td><td rowspan="1" colspan="1">no</td><td rowspan="1" colspan="1">no</td><td rowspan="1" colspan="1">no</td><td rowspan="1" colspan="1">yes</td><td rowspan="1" colspan="1">no</td><td rowspan="1" colspan="1">no</td><td rowspan="1" colspan="1">no</td><td rowspan="1" colspan="1">usually no</td><td rowspan="1" colspan="1">no</td></tr><tr><td rowspan="1" colspan="1">first maxillae: coxosternite: mid-longitudinal suture</td><td rowspan="1" colspan="1">yes</td><td rowspan="1" colspan="1">no</td><td rowspan="1" colspan="1">yes</td><td rowspan="1" colspan="1">yes</td><td rowspan="1" colspan="1">yes</td><td rowspan="1" colspan="1">yes</td><td rowspan="1" colspan="1">yes</td><td rowspan="1" colspan="1">yes</td><td rowspan="1" colspan="1">yes</td><td rowspan="1" colspan="1">yes</td><td rowspan="1" colspan="1">yes</td></tr><tr><td rowspan="1" colspan="1">second maxillae: coxosternite: mid-longitudinal suture</td><td rowspan="1" colspan="1">no</td><td rowspan="1" colspan="1">no</td><td rowspan="1" colspan="1">no</td><td rowspan="1" colspan="1">no</td><td rowspan="1" colspan="1">no</td><td rowspan="1" colspan="1">no</td><td rowspan="1" colspan="1">yes</td><td rowspan="1" colspan="1">no</td><td rowspan="1" colspan="1">no</td><td rowspan="1" colspan="1">no</td><td rowspan="1" colspan="1">no</td></tr><tr><td rowspan="1" colspan="1">second maxillae: coxosternite: groove from metameric pore reaching lateral margin</td><td rowspan="1" colspan="1">yes</td><td rowspan="1" colspan="1">no</td><td rowspan="1" colspan="1">no</td><td rowspan="1" colspan="1">no</td><td rowspan="1" colspan="1">no</td><td rowspan="1" colspan="1">no</td><td rowspan="1" colspan="1">yes</td><td rowspan="1" colspan="1">yes</td><td rowspan="1" colspan="1">yes</td><td rowspan="1" colspan="1">yes</td><td rowspan="1" colspan="1">yes</td></tr><tr><td rowspan="1" colspan="1">second maxillary telopodite: distinctly surpassing the first maxillary telopodite</td><td rowspan="1" colspan="1">yes or no</td><td rowspan="1" colspan="1">no</td><td rowspan="1" colspan="1">no</td><td rowspan="1" colspan="1">no</td><td rowspan="1" colspan="1">no</td><td rowspan="1" colspan="1">yes</td><td rowspan="1" colspan="1">yes</td><td rowspan="1" colspan="1">no</td><td rowspan="1" colspan="1">yes</td><td rowspan="1" colspan="1">yes</td><td rowspan="1" colspan="1">yes</td></tr><tr><td rowspan="1" colspan="1">second maxillae: pretarsus</td><td rowspan="1" colspan="1">small claw</td><td rowspan="1" colspan="1">no or small claw</td><td rowspan="1" colspan="1">small claw</td><td rowspan="1" colspan="1">no</td><td rowspan="1" colspan="1">no</td><td rowspan="1" colspan="1">spinous tubercle</td><td rowspan="1" colspan="1">spinous tubercle</td><td rowspan="1" colspan="1">small claw</td><td rowspan="1" colspan="1">small claw</td><td rowspan="1" colspan="1">small claw</td><td rowspan="1" colspan="1">small claw</td></tr><tr><td rowspan="1" colspan="1">forcipular segment: tergite: width/length</td><td rowspan="1" colspan="1">~1.5</td><td rowspan="1" colspan="1">~2.0</td><td rowspan="1" colspan="1">~1.5</td><td rowspan="1" colspan="1">~2.0</td><td rowspan="1" colspan="1">~2.0</td><td rowspan="1" colspan="1">~1.5</td><td rowspan="1" colspan="1">~1.5</td><td rowspan="1" colspan="1">~1.5</td><td rowspan="1" colspan="1">~1.5</td><td rowspan="1" colspan="1">~1.5</td><td rowspan="1" colspan="1">~1.5</td></tr><tr><td rowspan="1" colspan="1">trunk: leg-bearing segments</td><td rowspan="1" colspan="1">45 or 53</td><td rowspan="1" colspan="1">41</td><td rowspan="1" colspan="1">41</td><td rowspan="1" colspan="1">41</td><td rowspan="1" colspan="1">41</td><td rowspan="1" colspan="1">41 or 43 or 45</td><td rowspan="1" colspan="1">41</td><td rowspan="1" colspan="1">45 or 49</td><td rowspan="1" colspan="1">43 or 45</td><td rowspan="1" colspan="1">45 or more</td><td rowspan="1" colspan="1">45</td></tr><tr><td rowspan="1" colspan="1">ultimate leg pair: pretarsus</td><td rowspan="1" colspan="1">no</td><td rowspan="1" colspan="1">no</td><td rowspan="1" colspan="1">no</td><td rowspan="1" colspan="1">no</td><td rowspan="1" colspan="1">no</td><td rowspan="1" colspan="1">spinous tubercle</td><td rowspan="1" colspan="1">spinous tubercle</td><td rowspan="1" colspan="1">spinous tubercle</td><td rowspan="1" colspan="1">no</td><td rowspan="1" colspan="1">no</td><td rowspan="1" colspan="1">no</td></tr></tbody></table></table-wrap><fig id="F1" position="float" orientation="portrait"><object-id xmlns:xlink="http://www.w3.org/1999/xlink" content-type="doi" xlink:type="simple">10.3897/zookeys.1095.80806.figure1</object-id><object-id xmlns:xlink="http://www.w3.org/1999/xlink" content-type="arpha" xlink:type="simple">AA5EF8D1-C27F-5086-AF0D-52110A43CBF9</object-id><label>Figure 1.</label><caption><p>Distribution of <italic><tp:taxon-name><tp:taxon-name-part taxon-name-part-type="genus" reg="Krateraspis">Krateraspis</tp:taxon-name-part></tp:taxon-name></italic> Lignau, 1929: square, <italic><tp:taxon-name><tp:taxon-name-part taxon-name-part-type="genus" reg="Krateraspis">K.</tp:taxon-name-part><tp:taxon-name-part taxon-name-part-type="species" reg="meinerti">meinerti</tp:taxon-name-part></tp:taxon-name></italic> (Sseliwanoff, 1881); star, <italic><tp:taxon-name><tp:taxon-name-part taxon-name-part-type="genus" reg="Krateraspis">K.</tp:taxon-name-part><tp:taxon-name-part taxon-name-part-type="species" reg="sselivanovi">sselivanovi</tp:taxon-name-part></tp:taxon-name></italic> Titova, 1975. Green symbols indicate type localities. Some very close localities are marked by a single symbol. The question marks indicate alternative positions of the uncertain locality “Fayzabad” (see Materials and methods).</p></caption><graphic xmlns:xlink="http://www.w3.org/1999/xlink" xlink:href="zookeys-1095-143-g001.jpg" position="float" orientation="portrait" xlink:type="simple" id="oo_672506.jpg"><uri content-type="original_file" xlink:type="simple">https://binary.pensoft.net/fig/672506</uri></graphic></fig><p>The pattern of clypeal setae and sensilla has also been reported inconsistently: the eight “Punkte” [points] described and illustrated by <xref ref-type="bibr" rid="B22">Lignau (1929b</xref>: fig. 10) in the central part of clypeus of his single specimen of <italic><tp:taxon-name><tp:taxon-name-part taxon-name-part-type="genus" reg="Krateraspis">K.</tp:taxon-name-part><tp:taxon-name-part taxon-name-part-type="species" reg="meinerti">meinerti</tp:taxon-name-part></tp:taxon-name></italic> are probably the sockets of broken setae, because these points (in his fig. 10) correspond in number and position with the eight clypeal setae present in most specimens of this species. In the same way, <xref ref-type="bibr" rid="B22">Lignau (1929b)</xref> described the antennae as “kahl” [without setae] probably because the antennal setae were broken in his material.</p><p>The description of <italic><tp:taxon-name><tp:taxon-name-part taxon-name-part-type="genus" reg="Krateraspis">K.</tp:taxon-name-part><tp:taxon-name-part taxon-name-part-type="species" reg="meinerti">meinerti</tp:taxon-name-part></tp:taxon-name></italic> provided by <xref ref-type="bibr" rid="B22">Lignau (1929b)</xref> includes another obvious mistake: the sentence “2. Maxille mit getrennten Hüften” [second maxillae with divided coxosternite] should be read “1. Maxille mit getrennten Hüften” [first maxillae with divided coxosternite], because it is contradicted by a previous sentence in the same text (“ganz verwachsenen Hüften der 2. Maxille” [entirely coalescent coxosternite of the second maxillae”], as well as by an associated illustration (his fig. 9).</p></tp:treatment-sec><ref-list><ref id="B21"><mixed-citation xmlns:xlink="http://www.w3.org/1999/xlink" xlink:type="simple"><person-group><name name-style="western"><surname>Lignau</surname><given-names>NG</given-names></name></person-group> (<year>1929a</year>) Zur Kenntnis der zentralasiatischen Myriopoden. Zoologischer Anzeiger 85(5/8): 159–175.</mixed-citation></ref><ref id="B22"><mixed-citation xmlns:xlink="http://www.w3.org/1999/xlink" xlink:type="simple"><person-group><name name-style="western"><surname>Lignau</surname><given-names>NG</given-names></name></person-group> (<year>1929b</year>) Neue Myriopoden aus Zentralasien. Zoologischer Anzeiger 85(9/10): 205–217.</mixed-citation></ref><ref id="B38"><mixed-citation xmlns:xlink="http://www.w3.org/1999/xlink" xlink:type="simple"><person-group><name name-style="western"><surname>Verhoeff</surname><given-names>KW</given-names></name></person-group> (<year>1930</year>) <article-title>Über Myriapoden aus Turkestan.</article-title><source>Zoologischer Anzeiger</source><volume>91</volume>: <fpage>243</fpage>–<lpage>266</lpage>.</mixed-citation></ref><ref id="B34"><mixed-citation xmlns:xlink="http://www.w3.org/1999/xlink" xlink:type="simple"><person-group><name name-style="western"><surname>Titova</surname><given-names>LP</given-names></name></person-group> (<year>1975</year>) <article-title>Geophilids of the family <tp:taxon-name><tp:taxon-name-part taxon-name-part-type="family">Mecistocephalidae</tp:taxon-name-part></tp:taxon-name> in the USSR fauna (<tp:taxon-name><tp:taxon-name-part taxon-name-part-type="class">Chilopoda</tp:taxon-name-part></tp:taxon-name>).</article-title><source>[Зоологический журнал] Zoologicheskii Jurnal</source><volume>54</volume>(<issue>1</issue>): <fpage>39</fpage>–<lpage>48</lpage>. [in Russian]</mixed-citation></ref><ref id="B35"><mixed-citation xmlns:xlink="http://www.w3.org/1999/xlink" xlink:type="simple"><person-group><name name-style="western"><surname>Titova</surname><given-names>LP</given-names></name></person-group> (<year>1983</year>) Two new <italic><tp:taxon-name><tp:taxon-name-part taxon-name-part-type="genus">Tygarrup</tp:taxon-name-part></tp:taxon-name></italic> Chamb. (<tp:taxon-name><tp:taxon-name-part taxon-name-part-type="class">Chilopoda</tp:taxon-name-part></tp:taxon-name>, Geophilida, <tp:taxon-name><tp:taxon-name-part taxon-name-part-type="family">Mecistocephalidae</tp:taxon-name-part></tp:taxon-name>) from Indochina. Annalen des Naturhistorischen Museums in Wien 85B: 147–156.</mixed-citation></ref><ref id="B11"><mixed-citation xmlns:xlink="http://www.w3.org/1999/xlink" xlink:type="simple"><person-group><name name-style="western"><surname>Bonato</surname><given-names>L</given-names></name><name name-style="western"><surname>Foddai</surname><given-names>D</given-names></name><name name-style="western"><surname>Minelli</surname><given-names>A</given-names></name></person-group> (<year>2003</year>) <article-title>Evolutionary trends and patterns in centipede segment number based on a cladistic analysis of <tp:taxon-name><tp:taxon-name-part taxon-name-part-type="family">Mecistocephalidae</tp:taxon-name-part></tp:taxon-name> (<tp:taxon-name><tp:taxon-name-part taxon-name-part-type="class">Chilopoda</tp:taxon-name-part></tp:taxon-name>: <tp:taxon-name><tp:taxon-name-part taxon-name-part-type="order">Geophilomorpha</tp:taxon-name-part></tp:taxon-name>).</article-title><source>Systematic Entomology</source><volume>28</volume>(<issue>4</issue>): <fpage>539</fpage>–<lpage>579</lpage>. <ext-link xlink:href="10.1046/j.1365-3113.2003.00217.x" ext-link-type="doi" xlink:type="simple">https://doi.org/10.1046/j.1365-3113.2003.00217.x</ext-link></mixed-citation></ref><ref id="B15"><mixed-citation xmlns:xlink="http://www.w3.org/1999/xlink" xlink:type="simple"><person-group><name name-style="western"><surname>Foddai</surname><given-names>D</given-names></name><name name-style="western"><surname>Bonato</surname><given-names>L</given-names></name><name name-style="western"><surname>Pereira</surname><given-names>LA</given-names></name><name name-style="western"><surname>Minelli</surname><given-names>A</given-names></name></person-group> (<year>2003</year>) <article-title>Phylogeny and systematics of the <tp:taxon-name><tp:taxon-name-part taxon-name-part-type="subfamily">Arrupinae</tp:taxon-name-part></tp:taxon-name> (<tp:taxon-name><tp:taxon-name-part taxon-name-part-type="class">Chilopoda</tp:taxon-name-part></tp:taxon-name><tp:taxon-name><tp:taxon-name-part taxon-name-part-type="order">Geophilomorpha</tp:taxon-name-part></tp:taxon-name><tp:taxon-name><tp:taxon-name-part taxon-name-part-type="family">Mecistocephalidae</tp:taxon-name-part></tp:taxon-name>) with the description of a new dwarfed species.</article-title><source>Journal of Natural History</source><volume>37</volume>(<issue>10</issue>): <fpage>1247</fpage>–<lpage>1267</lpage>. <ext-link xlink:href="10.1080/00222930210121672" ext-link-type="doi" xlink:type="simple">https://doi.org/10.1080/00222930210121672</ext-link></mixed-citation></ref><ref id="B7"><mixed-citation xmlns:xlink="http://www.w3.org/1999/xlink" xlink:type="simple"><person-group><name name-style="western"><surname>Bonato</surname><given-names>L</given-names></name><name name-style="western"><surname>Bevilacqua</surname><given-names>S</given-names></name><name name-style="western"><surname>Minelli</surname><given-names>A</given-names></name></person-group> (<year>2009</year>) <article-title>An outline of the geographical distribution of world <tp:taxon-name><tp:taxon-name-part taxon-name-part-type="class">Chilopoda</tp:taxon-name-part></tp:taxon-name>.</article-title><source>Contributions to Natural History, Bern</source><volume>12</volume>: <fpage>183</fpage>–<lpage>209</lpage>.</mixed-citation></ref><ref id="B9"><mixed-citation xmlns:xlink="http://www.w3.org/1999/xlink" xlink:type="simple"><person-group><name name-style="western"><surname>Bonato</surname><given-names>L</given-names></name><name name-style="western"><surname>Dányi</surname><given-names>L</given-names></name><name name-style="western"><surname>Minelli</surname><given-names>A</given-names></name></person-group> (<year>2010a</year>) <article-title>Morphology and phylogeny of <italic><tp:taxon-name><tp:taxon-name-part taxon-name-part-type="genus">Dicellophilus</tp:taxon-name-part></tp:taxon-name></italic>, a centipede genus with a highly disjunct distribution (<tp:taxon-name><tp:taxon-name-part taxon-name-part-type="class">Chilopoda</tp:taxon-name-part></tp:taxon-name>: <tp:taxon-name><tp:taxon-name-part taxon-name-part-type="family">Mecistocephalidae</tp:taxon-name-part></tp:taxon-name>).</article-title><source>Zoological Journal of the Linnean Society</source><volume>158</volume>(<issue>3</issue>): <fpage>501</fpage>–<lpage>532</lpage>. <ext-link xlink:href="10.1111/j.1096-3642.2009.00557.x" ext-link-type="doi" xlink:type="simple">https://doi.org/10.1111/j.1096-3642.2009.00557.x</ext-link></mixed-citation></ref><ref id="B6"><mixed-citation xmlns:xlink="http://www.w3.org/1999/xlink" xlink:type="simple"><person-group><name name-style="western"><surname>Bonato</surname><given-names>L</given-names></name><name name-style="western"><surname>Zapparoli</surname><given-names>M</given-names></name></person-group> (<year>2011</year>) <article-title><tp:taxon-name><tp:taxon-name-part taxon-name-part-type="class">Chilopoda</tp:taxon-name-part></tp:taxon-name>–Geographical distribution.</article-title> In: <person-group><name name-style="western"><surname>Minelli</surname><given-names>A</given-names></name></person-group> (<role>Ed.</role>) <issue-title>Treatise on zoology – anatomy, taxonomy, biology.</issue-title><source>The <tp:taxon-name><tp:taxon-name-part taxon-name-part-type="subphylum">Myriapoda</tp:taxon-name-part></tp:taxon-name>. Volume 1. Brill, Leiden-Boston</source>, <fpage>327</fpage>–<lpage>337</lpage>. <ext-link xlink:href="10.1163/9789004188266_017" ext-link-type="doi" xlink:type="simple">https://doi.org/10.1163/9789004188266_017</ext-link></mixed-citation></ref><ref id="B5"><mixed-citation xmlns:xlink="http://www.w3.org/1999/xlink" xlink:type="simple"><person-group><name name-style="western"><surname>Bonato</surname><given-names>L</given-names></name></person-group> (<year>2011</year>) <article-title><tp:taxon-name><tp:taxon-name-part taxon-name-part-type="order">Geophilomorpha</tp:taxon-name-part></tp:taxon-name>.</article-title> In: <person-group><name name-style="western"><surname>Minelli</surname><given-names>A</given-names></name></person-group> (<role>Ed.</role>) <issue-title>Treatise on zoology – anatomy, taxonomy, biology.</issue-title><source>The <tp:taxon-name><tp:taxon-name-part taxon-name-part-type="subphylum">Myriapoda</tp:taxon-name-part></tp:taxon-name>. Volume 1. Brill, Leiden-Boston</source>, <fpage>407</fpage>–<lpage>445</lpage>.</mixed-citation></ref><ref id="B44"><mixed-citation xmlns:xlink="http://www.w3.org/1999/xlink" xlink:type="simple"><person-group><name name-style="western"><surname>Volkova</surname><given-names>YuS</given-names></name></person-group> (<year>2016</year>) <article-title>An annotated catalogue of geophilomorph centipedes (<tp:taxon-name><tp:taxon-name-part taxon-name-part-type="subphylum">Myriapoda</tp:taxon-name-part></tp:taxon-name>, <tp:taxon-name><tp:taxon-name-part taxon-name-part-type="order">Geophilomorpha</tp:taxon-name-part></tp:taxon-name>) from the European part of Russia.</article-title><source>[Зоологический журнал] Zoologicheskii Jurnal</source><volume>95</volume>(<issue>6</issue>): <fpage>669</fpage>–<lpage>678</lpage>. <ext-link xlink:href="10.7868/S0044513416060179" ext-link-type="doi" xlink:type="simple">https://doi.org/10.7868/S0044513416060179</ext-link></mixed-citation></ref><ref id="B12"><mixed-citation xmlns:xlink="http://www.w3.org/1999/xlink" xlink:type="simple"><person-group><name name-style="western"><surname>Dyachkov</surname><given-names>YuV</given-names></name></person-group> (<year>2019</year>) <article-title>New data on the family <tp:taxon-name><tp:taxon-name-part taxon-name-part-type="family">Mecistocephalidae</tp:taxon-name-part></tp:taxon-name> Bollman, 1893 (<tp:taxon-name><tp:taxon-name-part taxon-name-part-type="class">Chilopoda</tp:taxon-name-part></tp:taxon-name>: <tp:taxon-name><tp:taxon-name-part taxon-name-part-type="order">Geophilomorpha</tp:taxon-name-part></tp:taxon-name>) from Middle Asia.</article-title><source><tp:taxon-name><tp:taxon-name-part taxon-name-part-type="phylum">Arthropoda</tp:taxon-name-part></tp:taxon-name> Selecta</source><volume>28</volume>(<issue>3</issue>): <fpage>368</fpage>–<lpage>373</lpage>. <ext-link xlink:href="10.15298/arthsel.28.3.02" ext-link-type="doi" xlink:type="simple">https://doi.org/10.15298/arthsel.28.3.02</ext-link></mixed-citation></ref><ref id="B13"><mixed-citation xmlns:xlink="http://www.w3.org/1999/xlink" xlink:type="simple"><person-group><name name-style="western"><surname>Dyachkov</surname><given-names>YuV</given-names></name></person-group> (<year>2020</year>) <article-title>New data on the centipede (<tp:taxon-name><tp:taxon-name-part taxon-name-part-type="class">Chilopoda</tp:taxon-name-part></tp:taxon-name>) fauna from Tajikistan.</article-title><source>Ecologica Montenegrina</source><volume>36</volume>: <fpage>78</fpage>–<lpage>86</lpage>. <ext-link xlink:href="10.37828/em.2020.36.6" ext-link-type="doi" xlink:type="simple">https://doi.org/10.37828/em.2020.36.6</ext-link></mixed-citation></ref><ref id="B14"><mixed-citation xmlns:xlink="http://www.w3.org/1999/xlink" xlink:type="simple"><person-group><name name-style="western"><surname>Dyachkov</surname><given-names>YuV</given-names></name><name name-style="western"><surname>Nedoev</surname><given-names>KK</given-names></name></person-group> (<year>2021</year>) <article-title>A contribution to the centipede (<tp:taxon-name><tp:taxon-name-part taxon-name-part-type="class">Chilopoda</tp:taxon-name-part></tp:taxon-name>: <tp:taxon-name><tp:taxon-name-part taxon-name-part-type="order">Geophilomorpha</tp:taxon-name-part></tp:taxon-name>, <tp:taxon-name><tp:taxon-name-part taxon-name-part-type="order">Scolopendromorpha</tp:taxon-name-part></tp:taxon-name>) fauna of Uzbekistan and Turkmenistan.</article-title><source>Ecologica Montenegrina</source><volume>41</volume>: <fpage>41</fpage>–<lpage>50</lpage>. <ext-link xlink:href="10.37828/em.2021.41.6" ext-link-type="doi" xlink:type="simple">https://doi.org/10.37828/em.2021.41.6</ext-link></mixed-citation></ref><ref id="B20"><mixed-citation xmlns:xlink="http://www.w3.org/1999/xlink" xlink:type="simple"><person-group><name name-style="western"><surname>Jeekel</surname><given-names>CAW</given-names></name></person-group> (<year>2005</year>) <source>Nomenclator generum et familiarum Chilopodorum: A list of the genus and family-group names in the class <tp:taxon-name><tp:taxon-name-part taxon-name-part-type="class">Chilopoda</tp:taxon-name-part></tp:taxon-name> from the 10<sup>th</sup> edition of Linnaeus, 1758, to the end of 1957.</source><publisher-name>Myriapod Memoranda</publisher-name>, <publisher-loc>Supplement I, Ulvenhout</publisher-loc>, <size units="page">130 pp</size>.</mixed-citation></ref><ref id="B8"><mixed-citation xmlns:xlink="http://www.w3.org/1999/xlink" xlink:type="simple"><person-group><name name-style="western"><surname>Bonato</surname><given-names>L</given-names></name><name name-style="western"><surname>Chagas Jr</surname><given-names>A</given-names></name><name name-style="western"><surname>Edgecombe</surname><given-names>GD</given-names></name><name name-style="western"><surname>Lewis</surname><given-names>JGE</given-names></name><name name-style="western"><surname>Minelli</surname><given-names>A</given-names></name><name name-style="western"><surname>Pereira</surname><given-names>LA</given-names></name><name name-style="western"><surname>Shelley</surname><given-names>RM</given-names></name><name name-style="western"><surname>Stoev</surname><given-names>P</given-names></name><name name-style="western"><surname>Zapparoli</surname><given-names>M</given-names></name></person-group> (<year>2016</year>) ChiloBase 2.0 – A World Catalogue of Centipedes (<tp:taxon-name><tp:taxon-name-part taxon-name-part-type="class">Chilopoda</tp:taxon-name-part></tp:taxon-name>). <ext-link xlink:href="https://chilobase.biologia.unipd.it" ext-link-type="uri" xlink:type="simple">https://chilobase.biologia.unipd.it</ext-link></mixed-citation></ref><ref id="B10"><mixed-citation xmlns:xlink="http://www.w3.org/1999/xlink" xlink:type="simple"><person-group><name name-style="western"><surname>Bonato</surname><given-names>L</given-names></name><name name-style="western"><surname>Edgecombe</surname><given-names>GD</given-names></name><name name-style="western"><surname>Lewis</surname><given-names>JG</given-names></name><name name-style="western"><surname>Minelli</surname><given-names>A</given-names></name><name name-style="western"><surname>Pereira</surname><given-names>LA</given-names></name><name name-style="western"><surname>Shelley</surname><given-names>RM</given-names></name><name name-style="western"><surname>Zapparoli</surname><given-names>M</given-names></name></person-group> (<year>2010b</year>) <article-title>A common terminology for the external anatomy of centipedes (<tp:taxon-name><tp:taxon-name-part taxon-name-part-type="class">Chilopoda</tp:taxon-name-part></tp:taxon-name>).</article-title><source>ZooKeys</source><volume>69</volume>: <fpage>17</fpage>–<lpage>51</lpage>. <ext-link xlink:href="10.3897/zookeys.69.737" ext-link-type="doi" xlink:type="simple">https://doi.org/10.3897/zookeys.69.737</ext-link></mixed-citation></ref></ref-list></tp:taxon-treatment>
