# Supplementary material for: ﻿Morphology and distribution of the Middle Asian centipede genus Krateraspis Lignau, 1929 (Chilopoda, Geophilomorpha, Mecistocephalidae)
Source: Zookeys. 2022 Apr 14;1095:143–64. doi: 10.3897/zookeys.1095.80806 (PMC9023436; doi:10.3897/zookeys.1095.80806)
Supplement: XML Treatment for Krateraspis meinerti [file zookeys.1095.80806-treatment2.xml]

<!DOCTYPE tp:taxon-treatment
  PUBLIC "-//TaxonX//DTD Taxonomic Treatment Publishing DTD v0 20100105//EN" "tax-treatment-NSO.dtd">
<tp:taxon-treatment xmlns:tp="http://www.plazi.org/taxpub"><tp:treatment-meta><kwd-group><label>Taxon classification</label><kwd>
              <named-content content-type="kingdom">Animalia</named-content>
            </kwd><kwd>
              <named-content content-type="order">Geophilomorpha</named-content>
            </kwd><kwd>
              <named-content content-type="family">Mecistocephalidae</named-content>
            </kwd></kwd-group><mixed-citation publication-type="journal"><person-group><name><surname>Dyachkov</surname><given-names>Yurii V.</given-names></name><name><surname>Bonato</surname><given-names>Lucio</given-names></name></person-group><article-title>﻿Morphology and distribution of the Middle Asian centipede genus <italic><tp:taxon-name><tp:taxon-name-part taxon-name-part-type="genus" reg="Krateraspis">Krateraspis</tp:taxon-name-part></tp:taxon-name></italic> Lignau, 1929 (<tp:taxon-name><tp:taxon-name-part taxon-name-part-type="class">Chilopoda</tp:taxon-name-part></tp:taxon-name>, <tp:taxon-name><tp:taxon-name-part taxon-name-part-type="order">Geophilomorpha</tp:taxon-name-part></tp:taxon-name>, <tp:taxon-name><tp:taxon-name-part taxon-name-part-type="family">Mecistocephalidae</tp:taxon-name-part></tp:taxon-name>)</article-title><source>Zookeys</source><day>14</day><month>04</month><year>2022</year><volume>1095</volume><fpage>143</fpage><lpage>164</lpage><pub-id pub-id-type="doi">10.3897/zookeys.1095.80806</pub-id></mixed-citation></tp:treatment-meta><tp:nomenclature><label>﻿</label><tp:taxon-name>
            <object-id xmlns:xlink="http://www.w3.org/1999/xlink" content-type="arpha" xlink:type="simple">53DF60FF-0AE8-57C9-9893-B626B3449173</object-id>
            <tp:taxon-name-part taxon-name-part-type="genus" reg="Krateraspis">Krateraspis</tp:taxon-name-part>
            <tp:taxon-name-part taxon-name-part-type="species" reg="meinerti">meinerti</tp:taxon-name-part>
          </tp:taxon-name><tp:taxon-authority>(Sseliwanoff, 1881)</tp:taxon-authority><xref ref-type="fig" rid="F2">Figures 2–9</xref><xref ref-type="fig" rid="F3">, 10–14</xref><xref ref-type="fig" rid="F4">, 15–17</xref><xref ref-type="fig" rid="F5">, 18–24</xref><xref ref-type="fig" rid="F6">, 25–28</xref><tp:nomenclature-citation-list><tp:nomenclature-citation><tp:taxon-name>
                <tp:taxon-name-part taxon-name-part-type="genus" reg="Mecistocephalus">Mecistocephalus</tp:taxon-name-part>
                <tp:taxon-name-part taxon-name-part-type="species" reg="meinerti">meinerti</tp:taxon-name-part>
              </tp:taxon-name><comment>: <xref ref-type="bibr" rid="B27">Sseliwanoff 1881a</xref>: 9 (nomen nudum). <xref ref-type="bibr" rid="B28">Sseliwanoff 1881b</xref>: 232 (original description). <xref ref-type="bibr" rid="B29">Sseliwanoff 1884</xref>: 73 (description). <xref ref-type="bibr" rid="B1">Attems 1903</xref>: 168, 210. <xref ref-type="bibr" rid="B2">Attems 1904</xref>: 115. <xref ref-type="bibr" rid="B3">Attems 1914</xref>: 21. <xref ref-type="bibr" rid="B4">Attems 1929</xref>: 156. <xref ref-type="bibr" rid="B19">Izotova 1960</xref>: 150 (misidentification).</comment></tp:nomenclature-citation><tp:nomenclature-citation><tp:taxon-name>
                <tp:taxon-name-part taxon-name-part-type="genus" reg="Krateraspis">Krateraspis</tp:taxon-name-part>
                <tp:taxon-name-part taxon-name-part-type="species" reg="meinerti">meinerti</tp:taxon-name-part>
              </tp:taxon-name><comment>: <xref ref-type="bibr" rid="B21">Lignau 1929a</xref>: 160, 165 (new record). <xref ref-type="bibr" rid="B22">Lignau 1929b</xref>: 207 (redescription); figs 7–11. <xref ref-type="bibr" rid="B38">Verhoeff 1930</xref>: 264. <xref ref-type="bibr" rid="B32">Titova 1965</xref>: 871 (new record). <xref ref-type="bibr" rid="B33">Titova 1969</xref>: 165. <xref ref-type="bibr" rid="B34">Titova 1975</xref>: 39, 45 (new records), 46 (in key); fig. 2: 2–4B. <xref ref-type="bibr" rid="B11">Bonato et al. 2003</xref>: 543, 545, 546, 550, 551, 577. <xref ref-type="bibr" rid="B17">Ilie et al. 2009</xref>: 14. <xref ref-type="bibr" rid="B5">Bonato 2011</xref>: 434. <xref ref-type="bibr" rid="B44">Volkova 2016</xref>: 675. <xref ref-type="bibr" rid="B12">Dyachkov 2019</xref>: 368, 371 (new records; description), 373 (in key); figs 6–10. <xref ref-type="bibr" rid="B13">Dyachkov 2020</xref>: 79 (new records), 85. <xref ref-type="bibr" rid="B14">Dyachkov and Nedoev 2021</xref>: 44 (new records), 47.</comment></tp:nomenclature-citation><tp:nomenclature-citation><tp:taxon-name>
                <tp:taxon-name-part taxon-name-part-type="genus" reg="Tygarrup">Tygarrup</tp:taxon-name-part>
                <tp:taxon-name-part taxon-name-part-type="species" reg="asiaticus">asiaticus</tp:taxon-name-part>
              </tp:taxon-name><comment>: <xref ref-type="bibr" rid="B38">Verhoeff 1930</xref>: 260 (original description); figs 20–21. <xref ref-type="bibr" rid="B39">Verhoeff 1934</xref>: 31. <xref ref-type="bibr" rid="B40">Verhoeff 1937</xref>: 235 (in key). <xref ref-type="bibr" rid="B41">Verhoeff 1939</xref>: 88 (in key). <xref ref-type="bibr" rid="B31">Takakuwa 1940</xref>: 84. <xref ref-type="bibr" rid="B42">Verhoeff 1940</xref>: 31. <xref ref-type="bibr" rid="B43">Verhoeff 1942</xref>: 49 (in key). <xref ref-type="bibr" rid="B25">Shinohara 1965</xref>: 303 (in key), 304. <xref ref-type="bibr" rid="B32">Titova 1965</xref>: 871, 874 (in key). <xref ref-type="bibr" rid="B35">Titova 1983</xref>: 147, 148.</comment></tp:nomenclature-citation></tp:nomenclature-citation-list></tp:nomenclature><tp:treatment-sec sec-type="type locality" id="SECID0EDRAG"><title>Type locality.</title><p>“Chinas, bl. Tashkenta” (<xref ref-type="bibr" rid="B27">Sseliwanoff 1881a</xref>), also indicated as “Chinad [<italic>sic</italic>] bliz Tashkenta” (<xref ref-type="bibr" rid="B28">Sseliwanoff 1881b</xref>) and “Mestechko Chinas, bliz Tashkenta” (<xref ref-type="bibr" rid="B29">Sseliwanoff 1884</xref>) [Uzbekistan, Tashkent region, Chinaz town, ca. <named-content xmlns:xlink="http://www.w3.org/1999/xlink" content-type="dwc:verbatimCoordinates" xlink:type="simple"><named-content content-type="geo-json" specific-use="{&#34;type&#34;:&#34;Point&#34;,&#34;coordinates&#34;:[68.750000,40.933333]}" id="NCID0E1RAG" xlink:type="simple">40°56'N, 68°45'E</named-content></named-content>].</p></tp:treatment-sec><tp:treatment-sec sec-type="Synonyms" id="SECID0E6RAG"><title>Synonyms.</title><p><italic><tp:taxon-name><tp:taxon-name-part taxon-name-part-type="genus" reg="Tygarrup">Tygarrup</tp:taxon-name-part><tp:taxon-name-part taxon-name-part-type="species" reg="asiaticus">asiaticus</tp:taxon-name-part></tp:taxon-name></italic> Verhoeff, 1930 (synonymization since <xref ref-type="bibr" rid="B34">Titova 1975</xref>; see below, under Remarks).</p></tp:treatment-sec><tp:treatment-sec sec-type="Examined specimens" id="SECID0EUSAG"><title>Examined specimens.</title><p><bold><italic>Holotype</italic></bold> of <italic><tp:taxon-name><tp:taxon-name-part taxon-name-part-type="genus" reg="Mecistocephalus">Mecistocephalus</tp:taxon-name-part><tp:taxon-name-part taxon-name-part-type="species" reg="meinerti">meinerti</tp:taxon-name-part></tp:taxon-name></italic> Sseliwanoff, 1881: ♀, from Chinas bl. Tashkenta [Uzbekistan, Tashkent region, Chinaz near Tashkent], 1878, <abbrev xmlns:xlink="http://www.w3.org/1999/xlink" xlink:title="V. Russov" id="ABBRID0EKTAG" xlink:type="simple">VR</abbrev><abbrev xmlns:xlink="http://www.w3.org/1999/xlink" xlink:title="legit" id="ABBRID0EOTAG" xlink:type="simple">lg</abbrev> (<named-content xmlns:xlink="http://www.w3.org/1999/xlink" content-type="dwc:institutional_code" xlink:title="Zoological Institute of the Russian Academy of Sciences, Saint Petersburg" xlink:href="http://grbio.org/institution/zoological-institute-russian-academy-sciences" xlink:type="simple">ZISP</named-content>). <bold><italic>Lectotype</italic></bold> of <italic><tp:taxon-name><tp:taxon-name-part taxon-name-part-type="genus" reg="Tygarrup">Tygarrup</tp:taxon-name-part><tp:taxon-name-part taxon-name-part-type="species" reg="asiaticus">asiaticus</tp:taxon-name-part></tp:taxon-name></italic> Verhoeff, 1930 (see below, under Remarks): ♂, from Tashkent (<named-content xmlns:xlink="http://www.w3.org/1999/xlink" content-type="dwc:institutional_code" xlink:title="Swedish Museum of Natural History, Stockholm" xlink:href="http://grbio.org/institution/swedish-museum-natural-history" xlink:type="simple">NHRS</named-content>-JONI 714). <bold><italic>Other material</italic></bold>: 1 ♀, from Tashkent, 13.III [year unknown], <abbrev xmlns:xlink="http://www.w3.org/1999/xlink" xlink:title="N.A. Zarudniy" id="ABBRID0EMUAG" xlink:type="simple">NZ</abbrev><abbrev xmlns:xlink="http://www.w3.org/1999/xlink" xlink:title="legit" id="ABBRID0EQUAG" xlink:type="simple">lg</abbrev> (<named-content xmlns:xlink="http://www.w3.org/1999/xlink" content-type="dwc:institutional_code" xlink:title="Zoological Institute of the Russian Academy of Sciences, Saint Petersburg" xlink:href="http://grbio.org/institution/zoological-institute-russian-academy-sciences" xlink:type="simple">ZISP</named-content> chilo-52); 1 ♀, from Ugam Mts, Sidzhak, nut [<italic><tp:taxon-name><tp:taxon-name-part taxon-name-part-type="genus" reg="Juglans">Juglans</tp:taxon-name-part></tp:taxon-name></italic>] forest, soil samples, 28.IV.[19]74, <abbrev xmlns:xlink="http://www.w3.org/1999/xlink" xlink:title="M.S. Ghilarov" id="ABBRID0EAVAG" xlink:type="simple">MG</abbrev><abbrev xmlns:xlink="http://www.w3.org/1999/xlink" xlink:title="legit" id="ABBRID0EEVAG" xlink:type="simple">lg</abbrev> (<named-content xmlns:xlink="http://www.w3.org/1999/xlink" content-type="dwc:institutional_code" xlink:title="Zoological Museum of the Moscow State University" xlink:href="http://grbio.org/institution/zoological-museum-moscow-lomonosov-state-university" xlink:type="simple">ZMMU</named-content> Rc 7408); 1 ♀, from Chimgan, nut forest, 07.V.[19]74, <abbrev xmlns:xlink="http://www.w3.org/1999/xlink" xlink:title="M.S. Ghilarov" id="ABBRID0ENVAG" xlink:type="simple">MG</abbrev><abbrev xmlns:xlink="http://www.w3.org/1999/xlink" xlink:title="legit" id="ABBRID0ERVAG" xlink:type="simple">lg</abbrev> (<named-content xmlns:xlink="http://www.w3.org/1999/xlink" content-type="dwc:institutional_code" xlink:title="Zoological Museum of the Moscow State University" xlink:href="http://grbio.org/institution/zoological-museum-moscow-lomonosov-state-university" xlink:type="simple">ZMMU</named-content> Rc 7413); 1 ♀, from Chimgan, Tashkent ravine, VII.[19]06, <abbrev xmlns:xlink="http://www.w3.org/1999/xlink" xlink:title="L. Berg" id="ABBRID0E1VAG" xlink:type="simple">LB</abbrev><abbrev xmlns:xlink="http://www.w3.org/1999/xlink" xlink:title="legit" id="ABBRID0E5VAG" xlink:type="simple">lg</abbrev> (<named-content xmlns:xlink="http://www.w3.org/1999/xlink" content-type="dwc:institutional_code" xlink:title="Zoological Institute of the Russian Academy of Sciences, Saint Petersburg" xlink:href="http://grbio.org/institution/zoological-institute-russian-academy-sciences" xlink:type="simple">ZISP</named-content> chilo-1); 1 ♀, from Vrevskaya Station [now Almazar, ca. <named-content xmlns:xlink="http://www.w3.org/1999/xlink" content-type="dwc:verbatimCoordinates" xlink:type="simple"><named-content content-type="geo-json" specific-use="{&#34;type&#34;:&#34;Point&#34;,&#34;coordinates&#34;:[68.833333,40.950000]}" id="NCID0EKWAG" xlink:type="simple">40°57'N, 68°50'E</named-content></named-content>], 26.IV.1932, V <abbrev xmlns:xlink="http://www.w3.org/1999/xlink" xlink:title="legit" id="ABBRID0EPWAG" xlink:type="simple">lg</abbrev> (<named-content xmlns:xlink="http://www.w3.org/1999/xlink" content-type="dwc:institutional_code" xlink:title="Zoological Institute of the Russian Academy of Sciences, Saint Petersburg" xlink:href="http://grbio.org/institution/zoological-institute-russian-academy-sciences" xlink:type="simple">ZISP</named-content> chilo-5); 1 ♂ and 1 ♀, from Kamsay, near Khumsan, <italic><tp:taxon-name><tp:taxon-name-part taxon-name-part-type="genus" reg="Juglandetum">Juglandetum</tp:taxon-name-part></tp:taxon-name></italic>, 03.V.[19]74, <abbrev xmlns:xlink="http://www.w3.org/1999/xlink" xlink:title="M.S. Ghilarov" id="ABBRID0E6WAG" xlink:type="simple">MG</abbrev><abbrev xmlns:xlink="http://www.w3.org/1999/xlink" xlink:title="legit" id="ABBRID0EDXAG" xlink:type="simple">lg</abbrev> (<named-content xmlns:xlink="http://www.w3.org/1999/xlink" content-type="dwc:institutional_code" xlink:title="Zoological Museum of the Moscow State University" xlink:href="http://grbio.org/institution/zoological-museum-moscow-lomonosov-state-university" xlink:type="simple">ZMMU</named-content> Rc 7407); 1 ♂ and 5 ♀♀, from Khumsan, right bank of Ugam river, nut forest, 1.V.[19]74, <abbrev xmlns:xlink="http://www.w3.org/1999/xlink" xlink:title="M.S. Ghilarov" id="ABBRID0EMXAG" xlink:type="simple">MG</abbrev><abbrev xmlns:xlink="http://www.w3.org/1999/xlink" xlink:title="legit" id="ABBRID0EQXAG" xlink:type="simple">lg</abbrev> (<named-content xmlns:xlink="http://www.w3.org/1999/xlink" content-type="dwc:institutional_code" xlink:title="Zoological Museum of the Moscow State University" xlink:href="http://grbio.org/institution/zoological-museum-moscow-lomonosov-state-university" xlink:type="simple">ZMMU</named-content> Rc 7406); 1 ♀, from [Tajikistan, Districts of Republican Subordination, Roghun district] left side of Obi­kandak river valley (left stream tributary of Obigarm river), stony meadow with rocks, <named-content xmlns:xlink="http://www.w3.org/1999/xlink" content-type="dwc:verbatimCoordinates" xlink:type="simple"><named-content content-type="geo-json" specific-use="{&#34;type&#34;:&#34;Point&#34;,&#34;coordinates&#34;:[69.731050,38.721250]}" id="NCID0E3XAG" xlink:type="simple">38°43.275'N, 69°43.863'E</named-content></named-content>, 1250–1540 m, 23.IV.2019, <abbrev xmlns:xlink="http://www.w3.org/1999/xlink" xlink:title="A.A. Fomichev" id="ABBRID0EBYAG" xlink:type="simple">AF</abbrev><abbrev xmlns:xlink="http://www.w3.org/1999/xlink" xlink:title="legit" id="ABBRID0EFYAG" xlink:type="simple">lg</abbrev> (<abbrev xmlns:xlink="http://www.w3.org/1999/xlink" content-type="institution" xlink:title="Altai State University" id="ABBRID0EJYAG" xlink:type="simple">ASU</abbrev> No. 261); 2 ♂♂, from [Khatlon region, Mu’minobod district], Muminabad [Mu’minobod, now Leningradsky, ca. <named-content xmlns:xlink="http://www.w3.org/1999/xlink" content-type="dwc:verbatimCoordinates" xlink:type="simple"><named-content content-type="geo-json" specific-use="{&#34;type&#34;:&#34;Point&#34;,&#34;coordinates&#34;:[70.016667,38.100000]}" id="NCID0ERYAG" xlink:type="simple">38°06'N, 70°01'E</named-content></named-content>], 0–10 [cm deep], 19.V.[19]62 (<named-content xmlns:xlink="http://www.w3.org/1999/xlink" content-type="dwc:institutional_code" xlink:title="Zoological Museum of the Moscow State University" xlink:href="http://grbio.org/institution/zoological-museum-moscow-lomonosov-state-university" xlink:type="simple">ZMMU</named-content> Rc 8158) and 11.V.[19]65 (<named-content xmlns:xlink="http://www.w3.org/1999/xlink" content-type="dwc:institutional_code" xlink:title="Zoological Museum of the Moscow State University" xlink:href="http://grbio.org/institution/zoological-museum-moscow-lomonosov-state-university" xlink:type="simple">ZMMU</named-content> Rc 8159); 2 ♂♂, 3 ♀♀ and 1 body fragment from Sharak [village, ca. <named-content xmlns:xlink="http://www.w3.org/1999/xlink" content-type="dwc:verbatimCoordinates" xlink:type="simple"><named-content content-type="geo-json" specific-use="{&#34;type&#34;:&#34;Point&#34;,&#34;coordinates&#34;:[70.066667,38.266667]}" id="NCID0EDZAG" xlink:type="simple">38°16'N, 70°04'E</named-content></named-content>], 10–20 [cm deep], 15.VIII.[19]65 (<named-content xmlns:xlink="http://www.w3.org/1999/xlink" content-type="dwc:institutional_code" xlink:title="Zoological Museum of the Moscow State University" xlink:href="http://grbio.org/institution/zoological-museum-moscow-lomonosov-state-university" xlink:type="simple">ZMMU</named-content> Rc 8136), 10–20 [cm deep], 27.V.[19]65 (<named-content xmlns:xlink="http://www.w3.org/1999/xlink" content-type="dwc:institutional_code" xlink:title="Zoological Museum of the Moscow State University" xlink:href="http://grbio.org/institution/zoological-museum-moscow-lomonosov-state-university" xlink:type="simple">ZMMU</named-content> Rc 8185), 20–30 [cm deep], 19.X.[19]64 (<named-content xmlns:xlink="http://www.w3.org/1999/xlink" content-type="dwc:institutional_code" xlink:title="Zoological Museum of the Moscow State University" xlink:href="http://grbio.org/institution/zoological-museum-moscow-lomonosov-state-university" xlink:type="simple">ZMMU</named-content> Rc 8148), 10–20 [cm deep], 31.V.[19]65 (<named-content xmlns:xlink="http://www.w3.org/1999/xlink" content-type="dwc:institutional_code" xlink:title="Zoological Museum of the Moscow State University" xlink:href="http://grbio.org/institution/zoological-museum-moscow-lomonosov-state-university" xlink:type="simple">ZMMU</named-content> Rc 8155), grass, 0–10 [cm deep], 3.VI.[19]63 (<named-content xmlns:xlink="http://www.w3.org/1999/xlink" content-type="dwc:institutional_code" xlink:title="Zoological Museum of the Moscow State University" xlink:href="http://grbio.org/institution/zoological-museum-moscow-lomonosov-state-university" xlink:type="simple">ZMMU</named-content> Rc 8139); 1 ♂ and 6 ♀♀, from [Yovon district], Yavan [Yovon, ca. <named-content xmlns:xlink="http://www.w3.org/1999/xlink" content-type="dwc:verbatimCoordinates" xlink:type="simple"><named-content content-type="geo-json" specific-use="{&#34;type&#34;:&#34;Point&#34;,&#34;coordinates&#34;:[69.050000,38.300000]}" id="NCID0EE1AG" xlink:type="simple">38°18'N, 69°03'E</named-content></named-content>]: <italic><tp:taxon-name><tp:taxon-name-part taxon-name-part-type="genus" reg="Triticum">Triticum</tp:taxon-name-part></tp:taxon-name></italic>, 20–40 cm deep, 25.VII.[19]67 (<named-content xmlns:xlink="http://www.w3.org/1999/xlink" content-type="dwc:institutional_code" xlink:title="Zoological Museum of the Moscow State University" xlink:href="http://grbio.org/institution/zoological-museum-moscow-lomonosov-state-university" xlink:type="simple">ZMMU</named-content> Rc 8151), <italic><tp:taxon-name><tp:taxon-name-part taxon-name-part-type="genus" reg="Triticum">Triticum</tp:taxon-name-part></tp:taxon-name></italic>, 20–60 [cm deep], 20.X.[19]67 (<named-content xmlns:xlink="http://www.w3.org/1999/xlink" content-type="dwc:institutional_code" xlink:title="Zoological Museum of the Moscow State University" xlink:href="http://grbio.org/institution/zoological-museum-moscow-lomonosov-state-university" xlink:type="simple">ZMMU</named-content> Rc 8186), <italic><tp:taxon-name><tp:taxon-name-part taxon-name-part-type="genus" reg="Triticum">Triticum</tp:taxon-name-part></tp:taxon-name></italic>, 0–30 [cm deep], 19.X.[19]68 (<named-content xmlns:xlink="http://www.w3.org/1999/xlink" content-type="dwc:institutional_code" xlink:title="Zoological Museum of the Moscow State University" xlink:href="http://grbio.org/institution/zoological-museum-moscow-lomonosov-state-university" xlink:type="simple">ZMMU</named-content> Rc 8170), <italic><tp:taxon-name><tp:taxon-name-part taxon-name-part-type="genus" reg="Triticum">Triticum</tp:taxon-name-part></tp:taxon-name></italic>, 10–20 [cm deep], 21.V.[19]68 (<named-content xmlns:xlink="http://www.w3.org/1999/xlink" content-type="dwc:institutional_code" xlink:title="Zoological Museum of the Moscow State University" xlink:href="http://grbio.org/institution/zoological-museum-moscow-lomonosov-state-university" xlink:type="simple">ZMMU</named-content> Rc 8183), <italic><tp:taxon-name><tp:taxon-name-part taxon-name-part-type="genus" reg="Hordeum">Hordeum</tp:taxon-name-part></tp:taxon-name></italic>, 0–10 [cm deep], 13.V.[19]67 (<named-content xmlns:xlink="http://www.w3.org/1999/xlink" content-type="dwc:institutional_code" xlink:title="Zoological Museum of the Moscow State University" xlink:href="http://grbio.org/institution/zoological-museum-moscow-lomonosov-state-university" xlink:type="simple">ZMMU</named-content> Rc 8169), <italic><tp:taxon-name><tp:taxon-name-part taxon-name-part-type="genus" reg="Avena">Avena</tp:taxon-name-part></tp:taxon-name></italic>, 0–10 [cm deep], 26.V.[19]68 (<named-content xmlns:xlink="http://www.w3.org/1999/xlink" content-type="dwc:institutional_code" xlink:title="Zoological Museum of the Moscow State University" xlink:href="http://grbio.org/institution/zoological-museum-moscow-lomonosov-state-university" xlink:type="simple">ZMMU</named-content> Rc 8172); 2 ♂♂ and 4 body fragments, from [Sughd region], Matcha district [ca. <named-content xmlns:xlink="http://www.w3.org/1999/xlink" content-type="dwc:verbatimCoordinates" xlink:type="simple"><named-content content-type="geo-json" specific-use="{&#34;type&#34;:&#34;Point&#34;,&#34;coordinates&#34;:[69.416667,40.533333]}" id="NCID0EU3AG" xlink:type="simple">40°32'N, 69°25'E</named-content></named-content>]: 10–20 [cm deep], [date unknown], D <abbrev xmlns:xlink="http://www.w3.org/1999/xlink" xlink:title="legit" id="ABBRID0EZ3AG" xlink:type="simple">lg</abbrev> (<named-content xmlns:xlink="http://www.w3.org/1999/xlink" content-type="dwc:institutional_code" xlink:title="Zoological Museum of the Moscow State University" xlink:href="http://grbio.org/institution/zoological-museum-moscow-lomonosov-state-university" xlink:type="simple">ZMMU</named-content> Rc 8157), 15.V.[19]65 (<named-content xmlns:xlink="http://www.w3.org/1999/xlink" content-type="dwc:institutional_code" xlink:title="Zoological Museum of the Moscow State University" xlink:href="http://grbio.org/institution/zoological-museum-moscow-lomonosov-state-university" xlink:type="simple">ZMMU</named-content> Rc 8149), and 0–10 [cm deep], D <abbrev xmlns:xlink="http://www.w3.org/1999/xlink" xlink:title="legit" id="ABBRID0EH4AG" xlink:type="simple">lg</abbrev> (<named-content xmlns:xlink="http://www.w3.org/1999/xlink" content-type="dwc:institutional_code" xlink:title="Zoological Museum of the Moscow State University" xlink:href="http://grbio.org/institution/zoological-museum-moscow-lomonosov-state-university" xlink:type="simple">ZMMU</named-content> Rc 8190); 1 ♀, from Mogol-Tau Mts [ca. <named-content xmlns:xlink="http://www.w3.org/1999/xlink" content-type="dwc:verbatimCoordinates" xlink:type="simple"><named-content content-type="geo-json" specific-use="{&#34;type&#34;:&#34;Point&#34;,&#34;coordinates&#34;:[69.516667,40.383333]}" id="NCID0ET4AG" xlink:type="simple">40°23'N, 69°31'E</named-content></named-content>], under stones, [19]74 (<named-content xmlns:xlink="http://www.w3.org/1999/xlink" content-type="dwc:institutional_code" xlink:title="Zoological Museum of the Moscow State University" xlink:href="http://grbio.org/institution/zoological-museum-moscow-lomonosov-state-university" xlink:type="simple">ZMMU</named-content> Rc 7409); 1 ♀, from F-bad [unknown region, Fayzobod], <italic><tp:taxon-name><tp:taxon-name-part taxon-name-part-type="genus" reg="Triticum">Triticum</tp:taxon-name-part></tp:taxon-name></italic>, 10–20 [cm deep], 6.V.[19]66 (<named-content xmlns:xlink="http://www.w3.org/1999/xlink" content-type="dwc:institutional_code" xlink:title="Zoological Museum of the Moscow State University" xlink:href="http://grbio.org/institution/zoological-museum-moscow-lomonosov-state-university" xlink:type="simple">ZMMU</named-content> Rc 8174); 1 ♂, from [Kyrgyzstan, Jalal-Abad region], Sary-Chelek Nature Reserve, near Arkit Village [ca. <named-content xmlns:xlink="http://www.w3.org/1999/xlink" content-type="dwc:verbatimCoordinates" xlink:type="simple"><named-content content-type="geo-json" specific-use="{&#34;type&#34;:&#34;Point&#34;,&#34;coordinates&#34;:[71.950000,41.783333]}" id="NCID0EM5AG" xlink:type="simple">41°47'N, 71°57'E</named-content></named-content>], forest with <italic><tp:taxon-name><tp:taxon-name-part taxon-name-part-type="genus" reg="Juglans">Juglans</tp:taxon-name-part></tp:taxon-name></italic> and <italic><tp:taxon-name><tp:taxon-name-part taxon-name-part-type="genus" reg="Acer">Acer</tp:taxon-name-part></tp:taxon-name></italic>, 03.VII.[19]83, <abbrev xmlns:xlink="http://www.w3.org/1999/xlink" xlink:title="A. Ryvkin" id="ABBRID0E65AG" xlink:type="simple">AR</abbrev><abbrev xmlns:xlink="http://www.w3.org/1999/xlink" xlink:title="legit" id="ABBRID0ED6AG" xlink:type="simple">lg</abbrev> (<named-content xmlns:xlink="http://www.w3.org/1999/xlink" content-type="dwc:institutional_code" xlink:title="Zoological Museum of the Moscow State University" xlink:href="http://grbio.org/institution/zoological-museum-moscow-lomonosov-state-university" xlink:type="simple">ZMMU</named-content> Rc 7670); 1 ♂, from near Kyttelsay stream, forest with <italic><tp:taxon-name><tp:taxon-name-part taxon-name-part-type="genus" reg="Juglans">Juglans</tp:taxon-name-part></tp:taxon-name></italic>, 04.VII.[19]83, <abbrev xmlns:xlink="http://www.w3.org/1999/xlink" xlink:title="A. Ryvkin" id="ABBRID0ET6AG" xlink:type="simple">AR</abbrev><abbrev xmlns:xlink="http://www.w3.org/1999/xlink" xlink:title="legit" id="ABBRID0EX6AG" xlink:type="simple">lg</abbrev> (<named-content xmlns:xlink="http://www.w3.org/1999/xlink" content-type="dwc:institutional_code" xlink:title="Zoological Museum of the Moscow State University" xlink:href="http://grbio.org/institution/zoological-museum-moscow-lomonosov-state-university" xlink:type="simple">ZMMU</named-content> Rc 7667); 5 ♂♂, 3 ♀♀ and 3 <abbrev xmlns:xlink="http://www.w3.org/1999/xlink" xlink:title="juvenile/s" id="ABBRID0EAABG" xlink:type="simple">juv</abbrev>., from Kazakhstan, Turkistan region, 10 km SW Abay Village, Karatau Mt. Range, Karatau State Nature Reserve, cereals and tulip steppe, under stones, <named-content xmlns:xlink="http://www.w3.org/1999/xlink" content-type="dwc:verbatimCoordinates" xlink:type="simple"><named-content content-type="geo-json" specific-use="{&#34;type&#34;:&#34;Point&#34;,&#34;coordinates&#34;:[68.778333,43.784500]}" id="NCID0EHABG" xlink:type="simple">43°47'04.2"N, 68°46'42.0"E</named-content></named-content>, 1020 m, 06–07.V.2017, <abbrev xmlns:xlink="http://www.w3.org/1999/xlink" xlink:title="Yu.V. Dyachkov" id="ABBRID0EMABG" xlink:type="simple">YD</abbrev><abbrev xmlns:xlink="http://www.w3.org/1999/xlink" xlink:title="legit" id="ABBRID0EQABG" xlink:type="simple">lg</abbrev> (<abbrev xmlns:xlink="http://www.w3.org/1999/xlink" content-type="institution" xlink:title="Altai State University" id="ABBRID0EUABG" xlink:type="simple">ASU</abbrev> No. 214); 1 ♀, from 50 km NW Achisay Village, Kyzylkol Lake coast, in clay stones, <named-content xmlns:xlink="http://www.w3.org/1999/xlink" content-type="dwc:verbatimCoordinates" xlink:type="simple"><named-content content-type="geo-json" specific-use="{&#34;type&#34;:&#34;Point&#34;,&#34;coordinates&#34;:[69.510111,43.776111]}" id="NCID0E3ABG" xlink:type="simple">43°46'34.0"N, 69°30'36.4"E</named-content></named-content>, 328 m, 08–09.V.2017, <abbrev xmlns:xlink="http://www.w3.org/1999/xlink" xlink:title="Yu.V. Dyachkov" id="ABBRID0EBBBG" xlink:type="simple">YD</abbrev><abbrev xmlns:xlink="http://www.w3.org/1999/xlink" xlink:title="legit" id="ABBRID0EFBBG" xlink:type="simple">lg</abbrev> (<abbrev xmlns:xlink="http://www.w3.org/1999/xlink" content-type="institution" xlink:title="Altai State University" id="ABBRID0EJBBG" xlink:type="simple">ASU</abbrev> No. 215); 5 ♂♂, 10 ♀♀ and 5 <abbrev xmlns:xlink="http://www.w3.org/1999/xlink" xlink:title="juvenile/s" id="ABBRID0EOBBG" xlink:type="simple">juv</abbrev>., from Karatau Mt Range, Syrdarya-Turkestan Natural Park, near Terekty Village, Boralday River coast, <italic>Morus</italic> and cereals, under stones, <named-content xmlns:xlink="http://www.w3.org/1999/xlink" content-type="dwc:verbatimCoordinates" xlink:type="simple"><named-content content-type="geo-json" specific-use="{&#34;type&#34;:&#34;Point&#34;,&#34;coordinates&#34;:[69.865278,42.863389]}" id="NCID0E3BBG" xlink:type="simple">42°51'48.2"N, 69°51'55.0"E</named-content></named-content>, 529 m, 14–15.V.2017, <abbrev xmlns:xlink="http://www.w3.org/1999/xlink" xlink:title="Yu.V. Dyachkov" id="ABBRID0EBCBG" xlink:type="simple">YD</abbrev><abbrev xmlns:xlink="http://www.w3.org/1999/xlink" xlink:title="legit" id="ABBRID0EFCBG" xlink:type="simple">lg</abbrev> (<abbrev xmlns:xlink="http://www.w3.org/1999/xlink" content-type="institution" xlink:title="Altai State University" id="ABBRID0EJCBG" xlink:type="simple">ASU</abbrev> No. 216); 9 ♂♂, 6 ♀♀ and 3 <abbrev xmlns:xlink="http://www.w3.org/1999/xlink" xlink:title="juvenile/s" id="ABBRID0EOCBG" xlink:type="simple">juv</abbrev>., from Ugam Mt Range, Sayram-Ugam National Park, 10 km NE Tylkubas Village, Iirsu River Valley, meadow, under stones, <named-content xmlns:xlink="http://www.w3.org/1999/xlink" content-type="dwc:verbatimCoordinates" xlink:type="simple"><named-content content-type="geo-json" specific-use="{&#34;type&#34;:&#34;Point&#34;,&#34;coordinates&#34;:[70.358356,42.416111]}" id="NCID0EVCBG" xlink:type="simple">42°24'58.0"N, 70°21'30.08"E</named-content></named-content>, 1296 m, 16–18.V.2017, <abbrev xmlns:xlink="http://www.w3.org/1999/xlink" xlink:title="Yu.V. Dyachkov" id="ABBRID0E1CBG" xlink:type="simple">YD</abbrev><abbrev xmlns:xlink="http://www.w3.org/1999/xlink" xlink:title="legit" id="ABBRID0E5CBG" xlink:type="simple">lg</abbrev> (<abbrev xmlns:xlink="http://www.w3.org/1999/xlink" content-type="institution" xlink:title="Altai State University" id="ABBRID0ECDBG" xlink:type="simple">ASU</abbrev> No. 217).</p></tp:treatment-sec><tp:treatment-sec sec-type="remarks" id="SECID0EHDBG"><title>Remarks on nomenclatural issues.</title><p>The species name <italic><tp:taxon-name><tp:taxon-name-part taxon-name-part-type="genus" reg="Mecistocephalus">Mecistocephalus</tp:taxon-name-part><tp:taxon-name-part taxon-name-part-type="species" reg="meinerti">meinerti</tp:taxon-name-part></tp:taxon-name></italic> was first introduced by <xref ref-type="bibr" rid="B27">Sseliwanoff (1881a)</xref> without description, definition, or indication, and therefore it is not available from that publication (ICZN 1999: Art. 12.1 and 12.2). The name became available since another paper published later (<xref ref-type="bibr" rid="B28">Sseliwanoff 1881b</xref>), which provided a morphological description of the species, based on a specimen.</p><p><xref ref-type="bibr" rid="B38">Verhoeff (1930)</xref> described <italic><tp:taxon-name><tp:taxon-name-part taxon-name-part-type="genus" reg="Tygarrup">Tygarrup</tp:taxon-name-part><tp:taxon-name-part taxon-name-part-type="species" reg="asiaticus">asiaticus</tp:taxon-name-part></tp:taxon-name></italic> based on nine specimens from two localities (seven from Vreskaja, ca. 50 km SW of Tashkent, and two from Tashkent) and all these specimens should be considered as syntypes (ICZN 1999: Recommendation 73F). They are preserved in different museums: at least four in <named-content xmlns:xlink="http://www.w3.org/1999/xlink" content-type="dwc:institutional_code" xlink:title="Zoologische Staatssammlung, München" xlink:href="http://grbio.org/institution/zoologische-staatssammlung" xlink:type="simple">ZSM</named-content> (<xref ref-type="bibr" rid="B30">SysTax 2021</xref>), one in <named-content xmlns:xlink="http://www.w3.org/1999/xlink" content-type="dwc:institutional_code" xlink:title="Museum für Naturkunde, Berlin" xlink:href="http://grbio.org/institution/zoological-institute-russian-academy-sciences" xlink:type="simple">ZMB</named-content> (<xref ref-type="bibr" rid="B23">Moritz and Fischer 1979</xref>; pers. obs.), one in <named-content xmlns:xlink="http://www.w3.org/1999/xlink" content-type="dwc:institutional_code" xlink:title="Natural History Museum, London" xlink:href="http://grbio.org/institution/natural-history-museum-london" xlink:type="simple">NHMUK</named-content> (<xref ref-type="bibr" rid="B24">Natural History Museum 2021</xref>), one in <named-content xmlns:xlink="http://www.w3.org/1999/xlink" content-type="dwc:institutional_code" xlink:title="Swedish Museum of Natural History, Stockholm" xlink:href="http://grbio.org/institution/swedish-museum-natural-history" xlink:type="simple">NHRS</named-content> (pers. obs.), and one in <abbrev xmlns:xlink="http://www.w3.org/1999/xlink" xlink:title="Natural History Museum, Vienna" id="ABBRID0EPFBG" xlink:type="simple">NHMW</abbrev> (<xref ref-type="bibr" rid="B17">Ilie et al. 2009</xref>). The descriptions and illustrations provided by Verhoeff and our direct examination of two syntypes (<named-content xmlns:xlink="http://www.w3.org/1999/xlink" content-type="dwc:institutional_code" xlink:title="Swedish Museum of Natural History, Stockholm" xlink:href="http://grbio.org/institution/swedish-museum-natural-history" xlink:type="simple">NHRS</named-content>-JONI 714 and <named-content xmlns:xlink="http://www.w3.org/1999/xlink" content-type="dwc:institutional_code" xlink:title="Museum für Naturkunde, Berlin" xlink:href="http://grbio.org/institution/zoological-institute-russian-academy-sciences" xlink:type="simple">ZMB</named-content> 3610) revealed that Verhoeff described <italic><tp:taxon-name><tp:taxon-name-part taxon-name-part-type="genus" reg="Tygarrup">T.</tp:taxon-name-part><tp:taxon-name-part taxon-name-part-type="species" reg="asiaticus">asiaticus</tp:taxon-name-part></tp:taxon-name></italic> mainly on some syntypes that are fully consistent with <italic><tp:taxon-name><tp:taxon-name-part taxon-name-part-type="genus" reg="Krateraspis">Krateraspis</tp:taxon-name-part><tp:taxon-name-part taxon-name-part-type="species" reg="meinerti">meinerti</tp:taxon-name-part></tp:taxon-name></italic>. Other syntypes actually belonging to another species were misinterpreted by Verhoeff as juveniles of <italic><tp:taxon-name><tp:taxon-name-part taxon-name-part-type="genus" reg="Tygarrup">Tygarrup</tp:taxon-name-part><tp:taxon-name-part taxon-name-part-type="species" reg="asiaticus">asiaticus</tp:taxon-name-part></tp:taxon-name></italic>. To stabilize the usage of the name, we herewith designate <named-content xmlns:xlink="http://www.w3.org/1999/xlink" content-type="dwc:institutional_code" xlink:title="Swedish Museum of Natural History, Stockholm" xlink:href="http://grbio.org/institution/swedish-museum-natural-history" xlink:type="simple">NHRS</named-content>-JONI 714 as lectotype of <italic><tp:taxon-name><tp:taxon-name-part taxon-name-part-type="genus" reg="Tygarrup">T.</tp:taxon-name-part><tp:taxon-name-part taxon-name-part-type="species" reg="asiaticus">asiaticus</tp:taxon-name-part></tp:taxon-name></italic> (ICZN 1999: Art. 74.1.1). This specimen (Fig. <xref ref-type="fig" rid="F5">18</xref>) is fully consistent with the original description and illustrations published by <xref ref-type="bibr" rid="B38">Verhoeff (1930)</xref> for the adult morphology of <italic><tp:taxon-name><tp:taxon-name-part taxon-name-part-type="genus" reg="Tygarrup">T.</tp:taxon-name-part><tp:taxon-name-part taxon-name-part-type="species" reg="asiaticus">asiaticus</tp:taxon-name-part></tp:taxon-name></italic> and <italic><tp:taxon-name><tp:taxon-name-part taxon-name-part-type="genus" reg="Krateraspis">Krateraspis</tp:taxon-name-part><tp:taxon-name-part taxon-name-part-type="species" reg="meinerti">meinerti</tp:taxon-name-part></tp:taxon-name></italic>. It is an adult male 31 mm long, labeled “<italic><tp:taxon-name><tp:taxon-name-part taxon-name-part-type="genus" reg="Tygarrup">Tygarrup</tp:taxon-name-part><tp:taxon-name-part taxon-name-part-type="species" reg="asiaticus">asiaticus</tp:taxon-name-part></tp:taxon-name></italic> Verh. Turkestan”, acquired by <named-content xmlns:xlink="http://www.w3.org/1999/xlink" content-type="dwc:institutional_code" xlink:title="Swedish Museum of Natural History, Stockholm" xlink:href="http://grbio.org/institution/swedish-museum-natural-history" xlink:type="simple">NHRS</named-content> in 1931 and indicated explicitly as type in the catalogue of <named-content xmlns:xlink="http://www.w3.org/1999/xlink" content-type="dwc:institutional_code" xlink:title="Swedish Museum of Natural History, Stockholm" xlink:href="http://grbio.org/institution/swedish-museum-natural-history" xlink:type="simple">NHRS</named-content>. This specimen has been now labeled “lectotype”, whereas other previous syntypes has been now labeled “paralectotype” (ICZN 1999: Recommendation 74C).</p><p><named-content xmlns:xlink="http://www.w3.org/1999/xlink" content-type="dwc:institutional_code" xlink:title="Museum für Naturkunde, Berlin" xlink:href="http://grbio.org/institution/zoological-institute-russian-academy-sciences" xlink:type="simple">ZMB</named-content> 3610 (labeled as a syntype of <italic><tp:taxon-name><tp:taxon-name-part taxon-name-part-type="genus" reg="Tygarrup">T.</tp:taxon-name-part><tp:taxon-name-part taxon-name-part-type="species" reg="asiaticus">asiaticus</tp:taxon-name-part></tp:taxon-name></italic>, from Tashkent, with 43 pairs of legs; Figs <xref ref-type="fig" rid="F7">29–32</xref>) actually belongs to a species of <italic><tp:taxon-name><tp:taxon-name-part taxon-name-part-type="genus" reg="Arrup">Arrup</tp:taxon-name-part></tp:taxon-name></italic> Chamberlin, 1912, as indicated by the following characters: clypeus with many setae on the lateral parts and very short paired plagulae (Fig. <xref ref-type="fig" rid="F7">30</xref>), first maxillae with relatively small telopodites (Fig. <xref ref-type="fig" rid="F7">30</xref>), forcipular tarsungulum with a relatively long denticle (Fig. <xref ref-type="fig" rid="F7">32</xref>), and 41 pairs of legs (erroneously reported 43 on the label on the microscopic slide; Fig. <xref ref-type="fig" rid="F7">29</xref>). More precisely, <named-content xmlns:xlink="http://www.w3.org/1999/xlink" content-type="dwc:institutional_code" xlink:title="Museum für Naturkunde, Berlin" xlink:href="http://grbio.org/institution/zoological-institute-russian-academy-sciences" xlink:type="simple">ZMB</named-content> 3610 probably belongs to the species <italic><tp:taxon-name><tp:taxon-name-part taxon-name-part-type="genus" reg="Arrup">A.</tp:taxon-name-part><tp:taxon-name-part taxon-name-part-type="species" reg="asiaticus">asiaticus</tp:taxon-name-part></tp:taxon-name></italic> (Titova, 1975), which is already known from Middle Asia and differs from all other known species of <italic><tp:taxon-name><tp:taxon-name-part taxon-name-part-type="genus" reg="Arrup">Arrup</tp:taxon-name-part></tp:taxon-name></italic> in the variable presence of coxal organs and pores (apparently absent in some specimens, including well grown specimens) and the branching structure of the channels of the anal organs and their broad openings (Fig. <xref ref-type="fig" rid="F7">31</xref>; <xref ref-type="bibr" rid="B34">Titova 1975</xref>; <xref ref-type="bibr" rid="B12">Dyachkov 2019</xref>).</p></tp:treatment-sec><tp:treatment-sec sec-type="diagnosis" id="SECID0ERLBG"><title>Diagnosis.</title><p>A species of <italic><tp:taxon-name><tp:taxon-name-part taxon-name-part-type="genus" reg="Krateraspis">Krateraspis</tp:taxon-name-part></tp:taxon-name></italic> with: clypeus showing the transition between marked and weak areolation very close to the clypeal anterior margin (at ca. 0.1 of the medial length of the clypeus), so that all clypeal setae are inside the weakly areolate central part of the clypeus; some small spine-like sensilla on the lateral parts of the clypeus; second maxillary telopodites distinctly surpassing the tips of the telopodites of the first maxillae; first article of the second maxillary telopodites without a distinct distal bulge on the external side; all forcipular articles with a distinct denticle; invariably 45 pairs of legs. See also Table <xref ref-type="table" rid="T2">2</xref>.</p><table-wrap id="T2" position="float" orientation="portrait"><label>Table 2.</label><caption><p>Main differences between <italic><tp:taxon-name><tp:taxon-name-part taxon-name-part-type="genus" reg="Krateraspis">Krateraspis</tp:taxon-name-part><tp:taxon-name-part taxon-name-part-type="species" reg="meinerti">meinerti</tp:taxon-name-part></tp:taxon-name></italic> (Sseliwanoff, 1881) and <italic><tp:taxon-name><tp:taxon-name-part taxon-name-part-type="genus" reg="Krateraspis">K.</tp:taxon-name-part><tp:taxon-name-part taxon-name-part-type="species" reg="sselivanovi">sselivanovi</tp:taxon-name-part></tp:taxon-name></italic> Titova, 1975.</p></caption><table id="TID0E4TBG" rules="all"><tbody><tr><th rowspan="1" colspan="1">Morphological characters</th><th rowspan="1" colspan="1">
                    <italic>
                      <tp:taxon-name><tp:taxon-name-part taxon-name-part-type="genus" reg="Krateraspis">K.</tp:taxon-name-part><tp:taxon-name-part taxon-name-part-type="species" reg="meinerti">meinerti</tp:taxon-name-part></tp:taxon-name>
                    </italic>
                  </th><th rowspan="1" colspan="1">
                    <italic>
                      <tp:taxon-name><tp:taxon-name-part taxon-name-part-type="genus" reg="Krateraspis">K.</tp:taxon-name-part><tp:taxon-name-part taxon-name-part-type="species" reg="sselivanovi">sselivanovi</tp:taxon-name-part></tp:taxon-name>
                    </italic>
                  </th></tr><tr><td rowspan="1" colspan="1">Clypeus: transition between marked and weak areolation: longitudinal position</td><td rowspan="1" colspan="1">very close to the anterior margin of the clypeus</td><td rowspan="1" colspan="1">at ca. 0.3–0.4 of the total length of the clypeus</td></tr><tr><td rowspan="1" colspan="1">First maxillae: telopodite: first article: distal bulge on external side</td><td rowspan="1" colspan="1">absent</td><td rowspan="1" colspan="1">present</td></tr><tr><td rowspan="1" colspan="1">Second maxillae: telopodite: elongation</td><td rowspan="1" colspan="1">distinctly surpassing the tip of first maxillary telopodite</td><td rowspan="1" colspan="1">approximately reaching the tip of first maxillary telopodite</td></tr><tr><td rowspan="1" colspan="1">Forcipule: femur: denticle</td><td rowspan="1" colspan="1">yes</td><td rowspan="1" colspan="1">no</td></tr><tr><td rowspan="1" colspan="1">Leg-bearing segments: number</td><td rowspan="1" colspan="1">45</td><td rowspan="1" colspan="1">53</td></tr></tbody></table></table-wrap><fig id="F2" position="float" orientation="portrait"><object-id xmlns:xlink="http://www.w3.org/1999/xlink" content-type="doi" xlink:type="simple">10.3897/zookeys.1095.80806.figures2-9</object-id><object-id xmlns:xlink="http://www.w3.org/1999/xlink" content-type="arpha" xlink:type="simple">1C48CC02-3B98-5193-91F2-1CF49E2DD5D0</object-id><label>Figures 2–9.</label><caption><p>Holotype of <italic><tp:taxon-name><tp:taxon-name-part taxon-name-part-type="genus" reg="Krateraspis">Krateraspis</tp:taxon-name-part><tp:taxon-name-part taxon-name-part-type="species" reg="meinerti">meinerti</tp:taxon-name-part></tp:taxon-name></italic> (Sseliwanoff, 1881), from Chinaz near Tashkent (<named-content xmlns:xlink="http://www.w3.org/1999/xlink" content-type="dwc:institutional_code" xlink:title="Zoological Institute of the Russian Academy of Sciences, Saint Petersburg" xlink:href="http://grbio.org/institution/zoological-institute-russian-academy-sciences" xlink:type="simple">ZISP</named-content>): <bold>2, 3</bold> head, forcipular and <abbrev xmlns:xlink="http://www.w3.org/1999/xlink" xlink:title="leg-bearing segment(s)" id="ABBRID0ETQBG" xlink:type="simple">LBS</abbrev> 1 (<abbrev xmlns:xlink="http://www.w3.org/1999/xlink" xlink:title="dorsal." id="ABBRID0EXQBG" xlink:type="simple">dors</abbrev>., <abbrev xmlns:xlink="http://www.w3.org/1999/xlink" xlink:title="ventral" id="ABBRID0E2QBG" xlink:type="simple">ventr</abbrev>.) <bold>4</bold> anterior <abbrev xmlns:xlink="http://www.w3.org/1999/xlink" xlink:title="leg-bearing segment(s)" id="ABBRID0EBRBG" xlink:type="simple">LBS</abbrev> (<abbrev xmlns:xlink="http://www.w3.org/1999/xlink" xlink:title="ventral" id="ABBRID0EFRBG" xlink:type="simple">ventr</abbrev>.) <bold>5, 6</bold> intermediate <abbrev xmlns:xlink="http://www.w3.org/1999/xlink" xlink:title="leg-bearing segment(s)" id="ABBRID0ELRBG" xlink:type="simple">LBS</abbrev> (<abbrev xmlns:xlink="http://www.w3.org/1999/xlink" xlink:title="ventral" id="ABBRID0EPRBG" xlink:type="simple">ventr</abbrev>., <abbrev xmlns:xlink="http://www.w3.org/1999/xlink" xlink:title="dorsal." id="ABBRID0ETRBG" xlink:type="simple">dors</abbrev>.) <bold>7</bold> anterior and posterior parts of the body (<abbrev xmlns:xlink="http://www.w3.org/1999/xlink" xlink:title="dorsal." id="ABBRID0EZRBG" xlink:type="simple">dors</abbrev>.) <bold>8, 9</bold> terminal part of the body (<abbrev xmlns:xlink="http://www.w3.org/1999/xlink" xlink:title="dorsal." id="ABBRID0E6RBG" xlink:type="simple">dors</abbrev>., <abbrev xmlns:xlink="http://www.w3.org/1999/xlink" xlink:title="ventral" id="ABBRID0EDSBG" xlink:type="simple">ventr</abbrev>.). Abbreviations: 15s, 16s, 17s – metasternites 15–17, cp – coxopleural pores, us – metasternite of the ultimate <abbrev xmlns:xlink="http://www.w3.org/1999/xlink" xlink:title="leg-bearing segment(s)" id="ABBRID0EHSBG" xlink:type="simple">LBS</abbrev>, ut – metatergite of the ultimate <abbrev xmlns:xlink="http://www.w3.org/1999/xlink" xlink:title="leg-bearing segment(s)" id="ABBRID0ELSBG" xlink:type="simple">LBS</abbrev>. Scale bars: 0.5 mm (<bold>2–6, 8–9</bold>); 2 mm (<bold>7</bold>).</p></caption><graphic xmlns:xlink="http://www.w3.org/1999/xlink" xlink:href="zookeys-1095-143-g002.jpg" position="float" orientation="portrait" xlink:type="simple" id="oo_672507.jpg"><uri content-type="original_file" xlink:type="simple">https://binary.pensoft.net/fig/672507</uri></graphic></fig></tp:treatment-sec><tp:treatment-sec sec-type="redescription" id="SECID0EYSBG"><title>Redescription of holotype.</title><p>Body stiffened, divided in two parts (Fig. <xref ref-type="fig" rid="F2">7</xref>); many legs missing. Total length ca. 48 mm; maximal width 1.4 mm (at ca. <abbrev xmlns:xlink="http://www.w3.org/1999/xlink" xlink:title="leg-bearing segment(s)" id="ABBRID0ECTBG" xlink:type="simple">LBS</abbrev> 21–22). Color (in 70% ethanol) brown.</p><p><bold><italic>Head</italic></bold> (Fig. <xref ref-type="fig" rid="F2">2</xref>). Cephalic plate 1.7 × as long as wide, sub-rectangular but slightly widening anteriorly, its posterior margin straight. Transverse suture distinct, with a medial forward angle. Antennae ca. 5 mm, ca. 4.5 × as long as the head maximum width.</p><p><bold><italic>Forcipular segment</italic></bold> (Figs <xref ref-type="fig" rid="F2">2</xref>, <xref ref-type="fig" rid="F2">3</xref>). Tergite sub-trapezoid, ca. 1.5 × as wide as long, with a mid-longitudinal distinct furrow inside an oval depression. Coxosternite as long as wide, with a pair of small anterior denticles. Trochanteroprefemur 1.4 × as long as wide; tarsungulum 2.9 × as long as wide. All forcipular articles with denticles: a large distal denticle on the trochanteroprefemur, femur and tibia each with a small denticle, tarsungulum with a basal small denticle. Inner edge of tarsungulum slightly serrated.</p><fig id="F3" position="float" orientation="portrait"><object-id xmlns:xlink="http://www.w3.org/1999/xlink" content-type="doi" xlink:type="simple">10.3897/zookeys.1095.80806.figures10-14</object-id><object-id xmlns:xlink="http://www.w3.org/1999/xlink" content-type="arpha" xlink:type="simple">45AE9F88-6772-5B35-844F-646AC0F7544D</object-id><label>Figures 10–14.</label><caption><p><italic><tp:taxon-name><tp:taxon-name-part taxon-name-part-type="genus" reg="Krateraspis">Krateraspis</tp:taxon-name-part><tp:taxon-name-part taxon-name-part-type="species" reg="meinerti">meinerti</tp:taxon-name-part></tp:taxon-name></italic> (Sseliwanoff, 1881): <bold>10, 11</bold> head, forcipular and <abbrev xmlns:xlink="http://www.w3.org/1999/xlink" xlink:title="leg-bearing segment(s)" id="ABBRID0EVUBG" xlink:type="simple">LBS</abbrev> 1 (<abbrev xmlns:xlink="http://www.w3.org/1999/xlink" xlink:title="dorsal." id="ABBRID0EZUBG" xlink:type="simple">dors</abbrev>., <abbrev xmlns:xlink="http://www.w3.org/1999/xlink" xlink:title="ventral" id="ABBRID0E4UBG" xlink:type="simple">ventr</abbrev>.) <bold>12, 13</bold> left forcipule (<abbrev xmlns:xlink="http://www.w3.org/1999/xlink" xlink:title="ventral" id="ABBRID0EDVBG" xlink:type="simple">ventr</abbrev>.) <bold>14</bold> clypeus and labrum (<abbrev xmlns:xlink="http://www.w3.org/1999/xlink" xlink:title="ventral" id="ABBRID0EJVBG" xlink:type="simple">ventr</abbrev>.). Specimens: ♀ (<bold>10, 11, 13, 14</bold>) and ♂ (<bold>12</bold>), from Syrdarya-Turkestan Natural Park (<abbrev xmlns:xlink="http://www.w3.org/1999/xlink" content-type="institution" xlink:title="Altai State University" id="ABBRID0ERVBG" xlink:type="simple">ASU</abbrev> No. 216). Abbreviations: aa – anterior ala, ap – markedly areolate anterior part of clypeus, c – calyx of poison gland; cp – central part of clypeus with distinct but fainter areolation, fe – femur, ms – mid-longitudinal areolate strip, p – plagula, pa – posterior ala, ta – tarsungulum, ti – tibia, tl – transverse thickened line, tr – trochanteroprefemur, ts – transverse suture. Scale bars: 0.5 mm (<bold>10, 11</bold>); 0.1 mm (<bold>12–14</bold>).</p></caption><graphic xmlns:xlink="http://www.w3.org/1999/xlink" xlink:href="zookeys-1095-143-g003.jpg" position="float" orientation="portrait" xlink:type="simple" id="oo_672508.jpg"><uri content-type="original_file" xlink:type="simple">https://binary.pensoft.net/fig/672508</uri></graphic></fig><p><bold><italic>Leg-bearing segments</italic></bold> (Figs <xref ref-type="fig" rid="F2">4–6</xref>). Tergites 2–43 with a pair of paramedian sulci. Metasternites 2–44 with a median longitudinal sulcus. 45 <abbrev xmlns:xlink="http://www.w3.org/1999/xlink" xlink:title="leg-bearing segment(s)" id="ABBRID0EKWBG" xlink:type="simple">LBS</abbrev>. Legs 1 slightly smaller than following legs; pretarsi with two accessory spines.</p><p><bold><italic>Ultimate leg-bearing segment</italic></bold> (Figs <xref ref-type="fig" rid="F2">8</xref>, <xref ref-type="fig" rid="F2">9</xref>). Metatergite shield-shaped, 1.7 × as long as wide, and 1.2 × as wide as the pretergite. Metasternite subtriangular, 1.1 × as wide as long, its anterior margin ca. 3 × as wide as the posterior one. Ca. 50 pores on each coxopleuron, scattered on ventral and lateral sides. Legs slender, but incomplete (missing tarsus 2 of right leg, tibia and both tarsi of left leg).</p><fig id="F4" position="float" orientation="portrait"><object-id xmlns:xlink="http://www.w3.org/1999/xlink" content-type="doi" xlink:type="simple">10.3897/zookeys.1095.80806.figures15-17</object-id><object-id xmlns:xlink="http://www.w3.org/1999/xlink" content-type="arpha" xlink:type="simple">CFAE6AED-4C6A-5C4E-93A5-43650CB61E4B</object-id><label>Figures 15–17.</label><caption><p><italic><tp:taxon-name><tp:taxon-name-part taxon-name-part-type="genus" reg="Krateraspis">Krateraspis</tp:taxon-name-part><tp:taxon-name-part taxon-name-part-type="species" reg="meinerti">meinerti</tp:taxon-name-part></tp:taxon-name></italic> (Sseliwanoff, 1881), <abbrev xmlns:xlink="http://www.w3.org/1999/xlink" xlink:title="ventral" id="ABBRID0EQXBG" xlink:type="simple">ventr</abbrev>.: <bold>15</bold> maxillary complex <bold>16</bold> right telopodite and coxal projection of first maxillae <bold>17</bold> left telopodite of second maxillae. Specimen: ♀ from Syrdarya-Turkestan Natural Park (<abbrev xmlns:xlink="http://www.w3.org/1999/xlink" content-type="institution" xlink:title="Altai State University" id="ABBRID0E1XBG" xlink:type="simple">ASU</abbrev> No. 216). Scale bars: 0.1 mm (<bold>15</bold>); 0.05 mm (<bold>16, 17</bold>).</p></caption><graphic xmlns:xlink="http://www.w3.org/1999/xlink" xlink:href="zookeys-1095-143-g004.jpg" position="float" orientation="portrait" xlink:type="simple" id="oo_672509.jpg"><uri content-type="original_file" xlink:type="simple">https://binary.pensoft.net/fig/672509</uri></graphic></fig><p><bold><italic>Postpedal segments</italic></bold> (Figs <xref ref-type="fig" rid="F2">8</xref>, <xref ref-type="fig" rid="F2">9</xref>). Intermediate sternite and first genital sternite well-developed. Gonopods bi-articulate, triangular, and touching each other at their bases. Anal pores present.</p></tp:treatment-sec><tp:treatment-sec sec-type="Intraspecific variation" id="SECID0EXYBG"><title>Intraspecific variation.</title><p>Maximum body length: 71 mm in ♀♀ (<italic>n</italic> = 44; the largest specimen in the sample <named-content xmlns:xlink="http://www.w3.org/1999/xlink" content-type="dwc:institutional_code" xlink:title="Zoological Museum of the Moscow State University" xlink:href="http://grbio.org/institution/zoological-museum-moscow-lomonosov-state-university" xlink:type="simple">ZMMU</named-content> Rc 7406), 58 mm in ♂♂ (<italic>n</italic> = 31). Color (in 70% ethanol) usually yellow, with cephalic plate, forcipular segment, and antennae light brown (Figs <xref ref-type="fig" rid="F3">10</xref>, <xref ref-type="fig" rid="F3">11</xref>).</p><p><bold><italic>Head</italic>.</bold> Anterior markedly areolate part of the clypeus extending medially for 10–17% of the total clypeal length (Fig. <xref ref-type="fig" rid="F3">14</xref>). Clypeal setae usually 8, rarely 6. Labral mid-piece usually pointed and projecting backwards beyond the posterior margins of the labral lateral ones. Each mandible (Fig. <xref ref-type="fig" rid="F5">21</xref>) usually with six lamellae, with 5–9 teeth in each lamella. Second maxillae (Figs <xref ref-type="fig" rid="F4">15–17</xref>): 1<sup>st</sup> article invariably without a distinct distal bulge on the external side; distal parts of 2<sup>nd</sup> and 3<sup>rd</sup> articles usually with numerous setae.</p><p><bold><italic>Forcipular segment</italic>.</bold> Tergite usually partially covered by tergite 1 (Fig. <xref ref-type="fig" rid="F3">10</xref>) and forcipules usually surpassing the anterior margin of the cephalic plate (Figs <xref ref-type="fig" rid="F3">11</xref>, <xref ref-type="fig" rid="F5">18</xref>). All forcipular articles with denticles (Figs <xref ref-type="fig" rid="F3">11–13</xref>), with the single exception of a specimen missing the denticle on the right femur (collected together with other specimens with usual morphology, in the sample <abbrev xmlns:xlink="http://www.w3.org/1999/xlink" content-type="institution" xlink:title="Altai State University" id="ABBRID0E51BG" xlink:type="simple">ASU</abbrev> No. 216). Worth noting is that an analogous case of asymmetry has been detected in a specimen of <italic><tp:taxon-name><tp:taxon-name-part taxon-name-part-type="genus" reg="Krateraspis">K.</tp:taxon-name-part><tp:taxon-name-part taxon-name-part-type="species" reg="sselivanovi">sselivanovi</tp:taxon-name-part></tp:taxon-name></italic>, where a denticle has been recognized on one femur but not in the other femur (see below). Distal denticle on the trochanteroprefemur usually larger than all other denticles (Fig. <xref ref-type="fig" rid="F3">12</xref>). Denticle on the tibia slightly larger than the denticle on the femur and the basal denticle on the tarsungulum (Figs <xref ref-type="fig" rid="F3">12</xref>, <xref ref-type="fig" rid="F3">13</xref>). Calyx of poison gland usually reaching the trochanteroprefemur in both sexes (Figs <xref ref-type="fig" rid="F3">12</xref>, <xref ref-type="fig" rid="F3">13</xref>).</p><fig id="F5" position="float" orientation="portrait"><object-id xmlns:xlink="http://www.w3.org/1999/xlink" content-type="doi" xlink:type="simple">10.3897/zookeys.1095.80806.figures18-24</object-id><object-id xmlns:xlink="http://www.w3.org/1999/xlink" content-type="arpha" xlink:type="simple">816C5709-D818-54A6-B659-9B2F6ED56556</object-id><label>Figures 18–24.</label><caption><p><italic><tp:taxon-name><tp:taxon-name-part taxon-name-part-type="genus" reg="Krateraspis">Krateraspis</tp:taxon-name-part><tp:taxon-name-part taxon-name-part-type="species" reg="meinerti">meinerti</tp:taxon-name-part></tp:taxon-name></italic> (Sseliwanoff, 1881): <bold>18</bold> head and forcipular segment (<abbrev xmlns:xlink="http://www.w3.org/1999/xlink" xlink:title="ventral" id="ABBRID0EX3BG" xlink:type="simple">ventr</abbrev>.) <bold>19</bold><abbrev xmlns:xlink="http://www.w3.org/1999/xlink" xlink:title="leg-bearing segment(s)" id="ABBRID0E43BG" xlink:type="simple">LBS</abbrev> 2 (<abbrev xmlns:xlink="http://www.w3.org/1999/xlink" xlink:title="ventral" id="ABBRID0EB4BG" xlink:type="simple">ventr</abbrev>.) <bold>20</bold> distal end of tarsus of leg 12 (lateral view) <bold>21</bold> left mandible (<abbrev xmlns:xlink="http://www.w3.org/1999/xlink" xlink:title="ventral" id="ABBRID0EJ4BG" xlink:type="simple">ventr</abbrev>.) <bold>22, 23</bold> ultimate <abbrev xmlns:xlink="http://www.w3.org/1999/xlink" xlink:title="leg-bearing segment(s)" id="ABBRID0EP4BG" xlink:type="simple">LBS</abbrev> and postpedal segments (<abbrev xmlns:xlink="http://www.w3.org/1999/xlink" xlink:title="ventral" id="ABBRID0ET4BG" xlink:type="simple">ventr</abbrev>., <abbrev xmlns:xlink="http://www.w3.org/1999/xlink" xlink:title="dorsal." id="ABBRID0EX4BG" xlink:type="simple">dors</abbrev>.) <bold>24</bold> terminal articles of ultimate leg (<abbrev xmlns:xlink="http://www.w3.org/1999/xlink" xlink:title="ventral" id="ABBRID0E44BG" xlink:type="simple">ventr</abbrev>.). Specimens: <bold>18</bold> lectotype of <italic><tp:taxon-name><tp:taxon-name-part taxon-name-part-type="genus" reg="Tygarrup">Tygarrup</tp:taxon-name-part><tp:taxon-name-part taxon-name-part-type="species" reg="asiaticus">asiaticus</tp:taxon-name-part></tp:taxon-name></italic> Verhoeff, 1930 from Tashkent (<named-content xmlns:xlink="http://www.w3.org/1999/xlink" content-type="dwc:institutional_code" xlink:title="Swedish Museum of Natural History, Stockholm" xlink:href="http://grbio.org/institution/swedish-museum-natural-history" xlink:type="simple">NHRS</named-content>-JONI 714) <bold>19–24</bold> ♀ from Syrdarya-Turkestan Natural Park (<abbrev xmlns:xlink="http://www.w3.org/1999/xlink" content-type="institution" xlink:title="Altai State University" id="ABBRID0EU5BG" xlink:type="simple">ASU</abbrev> No. 216). Abbreviations: cp – coxopleural pores, ms – median longitudinal sulcus, ups – presternite of ultimate <abbrev xmlns:xlink="http://www.w3.org/1999/xlink" xlink:title="leg-bearing segment(s)" id="ABBRID0EZ5BG" xlink:type="simple">LBS</abbrev>, upt – pretergite of ultimate <abbrev xmlns:xlink="http://www.w3.org/1999/xlink" xlink:title="leg-bearing segment(s)" id="ABBRID0E45BG" xlink:type="simple">LBS</abbrev>, us – metasternite of ultimate <abbrev xmlns:xlink="http://www.w3.org/1999/xlink" xlink:title="leg-bearing segment(s)" id="ABBRID0EB6BG" xlink:type="simple">LBS</abbrev>, ut – tergite of ultimate <abbrev xmlns:xlink="http://www.w3.org/1999/xlink" xlink:title="leg-bearing segment(s)" id="ABBRID0EF6BG" xlink:type="simple">LBS</abbrev>. Scale bars: 0.2 mm (<bold>18, 19, 22–24</bold>); 0.1 mm (<bold>20</bold>); 0.02 mm (<bold>21</bold>).</p></caption><graphic xmlns:xlink="http://www.w3.org/1999/xlink" xlink:href="zookeys-1095-143-g005.jpg" position="float" orientation="portrait" xlink:type="simple" id="oo_672510.jpg"><uri content-type="original_file" xlink:type="simple">https://binary.pensoft.net/fig/672510</uri></graphic></fig><fig id="F6" position="float" orientation="portrait"><object-id xmlns:xlink="http://www.w3.org/1999/xlink" content-type="doi" xlink:type="simple">10.3897/zookeys.1095.80806.figures25-28</object-id><object-id xmlns:xlink="http://www.w3.org/1999/xlink" content-type="arpha" xlink:type="simple">95C571C5-C783-5E61-86E5-C5449050401B</object-id><label>Figures 25–28.</label><caption><p><italic><tp:taxon-name><tp:taxon-name-part taxon-name-part-type="genus" reg="Krateraspis">Krateraspis</tp:taxon-name-part><tp:taxon-name-part taxon-name-part-type="species" reg="meinerti">meinerti</tp:taxon-name-part></tp:taxon-name></italic> (Sseliwanoff, 1881): <bold>25, 26</bold> ultimate <abbrev xmlns:xlink="http://www.w3.org/1999/xlink" xlink:title="leg-bearing segment(s)" id="ABBRID0EKAAI" xlink:type="simple">LBS</abbrev> and postpedal segments (<abbrev xmlns:xlink="http://www.w3.org/1999/xlink" xlink:title="ventral" id="ABBRID0EOAAI" xlink:type="simple">ventr</abbrev>., <abbrev xmlns:xlink="http://www.w3.org/1999/xlink" xlink:title="dorsal." id="ABBRID0ESAAI" xlink:type="simple">dors</abbrev>.) <bold>27, 28</bold> postpedal segments (♂ and ♀; <abbrev xmlns:xlink="http://www.w3.org/1999/xlink" xlink:title="ventral" id="ABBRID0EYAAI" xlink:type="simple">ventr</abbrev>.). Specimens: ♂ (<bold>25, 26</bold>), from Sayram-Ugam National Park (<abbrev xmlns:xlink="http://www.w3.org/1999/xlink" content-type="institution" xlink:title="Altai State University" id="ABBRID0E5AAI" xlink:type="simple">ASU</abbrev> No. 217); ♂ (<bold>27</bold>) and ♀ (<bold>28</bold>), from Syrdarya-Turkestan Natural Park (<abbrev xmlns:xlink="http://www.w3.org/1999/xlink" content-type="institution" xlink:title="Altai State University" id="ABBRID0EHBAI" xlink:type="simple">ASU</abbrev> No. 216). Abbreviations: ups – presternite of ultimate <abbrev xmlns:xlink="http://www.w3.org/1999/xlink" xlink:title="leg-bearing segment(s)" id="ABBRID0EMBAI" xlink:type="simple">LBS</abbrev>, upt – pretergite of ultimate <abbrev xmlns:xlink="http://www.w3.org/1999/xlink" xlink:title="leg-bearing segment(s)" id="ABBRID0EQBAI" xlink:type="simple">LBS</abbrev>, us – metasternite of ultimate <abbrev xmlns:xlink="http://www.w3.org/1999/xlink" xlink:title="leg-bearing segment(s)" id="ABBRID0EUBAI" xlink:type="simple">LBS</abbrev>, ut – tergite of ultimate <abbrev xmlns:xlink="http://www.w3.org/1999/xlink" xlink:title="leg-bearing segment(s)" id="ABBRID0EYBAI" xlink:type="simple">LBS</abbrev>. Scale bars: 0.1 mm.</p></caption><graphic xmlns:xlink="http://www.w3.org/1999/xlink" xlink:href="zookeys-1095-143-g006.jpg" position="float" orientation="portrait" xlink:type="simple" id="oo_672511.jpg"><uri content-type="original_file" xlink:type="simple">https://binary.pensoft.net/fig/672511</uri></graphic></fig><p><bold><italic>Leg-bearing segments</italic>.</bold> Invariably 45 pairs of legs. Worth noting is that <italic><tp:taxon-name><tp:taxon-name-part taxon-name-part-type="genus" reg="Krateraspis">K.</tp:taxon-name-part><tp:taxon-name-part taxon-name-part-type="species" reg="sselivanovi">sselivanovi</tp:taxon-name-part></tp:taxon-name></italic> has invariably 53 pairs of legs and the difference of eight pairs between the two species corresponds to a putative evolutionary change that have repeatedly occurred in the <tp:taxon-name><tp:taxon-name-part taxon-name-part-type="family">Mecistocephalidae</tp:taxon-name-part></tp:taxon-name> (<xref ref-type="bibr" rid="B11">Bonato et al. 2003</xref>).</p><p><bold><italic>Ultimate leg-bearing segment</italic>.</bold> Almost similar in both sexes, slightly thickened in male (Figs <xref ref-type="fig" rid="F5">22</xref>, <xref ref-type="fig" rid="F5">23</xref>, <xref ref-type="fig" rid="F6">25</xref>, <xref ref-type="fig" rid="F6">26</xref>). Metasternite subtriangular, its length to width ratio varying between 0.8 and 1.1, and the anterior margin 3–5 wider than the posterior one; up to ca. 50 pores on each coxopleuron in both sexes; legs densely setose, without pretarsus in both sexes.</p><p><bold><italic>Postpedal segments</italic>.</bold> Densely setose in both sexes (Figs <xref ref-type="fig" rid="F5">22</xref>, <xref ref-type="fig" rid="F5">23</xref>, <xref ref-type="fig" rid="F6">25–28</xref>). Male gonopods bi-articulate, narrower and separated by a conic projection in between (Figs <xref ref-type="fig" rid="F6">25</xref>, <xref ref-type="fig" rid="F6">27</xref>). Female gonopods bi-articulate, subtriangular, and touching each other at their bases (Figs <xref ref-type="fig" rid="F5">22</xref>, <xref ref-type="fig" rid="F6">28</xref>).</p><fig id="F7" position="float" orientation="portrait"><object-id xmlns:xlink="http://www.w3.org/1999/xlink" content-type="doi" xlink:type="simple">10.3897/zookeys.1095.80806.figures29-32</object-id><object-id xmlns:xlink="http://www.w3.org/1999/xlink" content-type="arpha" xlink:type="simple">D585FF44-6702-56EA-B457-B111AF28BD3E</object-id><label>Figures 29–32.</label><caption><p>Specimen of <italic><tp:taxon-name><tp:taxon-name-part taxon-name-part-type="genus" reg="Arrup">Arrup</tp:taxon-name-part></tp:taxon-name></italic> misidentified by <xref ref-type="bibr" rid="B38">Verhoeff (1930)</xref> as juvenile <italic><tp:taxon-name><tp:taxon-name-part taxon-name-part-type="genus" reg="Tygarrup">Tygarrup</tp:taxon-name-part><tp:taxon-name-part taxon-name-part-type="species" reg="asiaticus">asiaticus</tp:taxon-name-part></tp:taxon-name></italic> Verhoeff, 1930 (<named-content xmlns:xlink="http://www.w3.org/1999/xlink" content-type="dwc:institutional_code" xlink:title="Museum für Naturkunde, Berlin" xlink:href="http://grbio.org/institution/zoological-institute-russian-academy-sciences" xlink:type="simple">ZMB</named-content> 3610), <abbrev xmlns:xlink="http://www.w3.org/1999/xlink" xlink:title="ventral" id="ABBRID0EZFAI" xlink:type="simple">ventr</abbrev>.: <bold>29</bold> microscopic slide <bold>30</bold> head <bold>31</bold> ultimate <abbrev xmlns:xlink="http://www.w3.org/1999/xlink" xlink:title="leg-bearing segment(s)" id="ABBRID0EDGAI" xlink:type="simple">LBS</abbrev> and postpedal segments; <bold>32</bold> forcipular segment and <abbrev xmlns:xlink="http://www.w3.org/1999/xlink" xlink:title="leg-bearing segment(s)" id="ABBRID0EJGAI" xlink:type="simple">LBS</abbrev> 1. Abbreviation: ap – anal pore. Scale bars: 0.5 mm (<bold>30–32</bold>).</p></caption><graphic xmlns:xlink="http://www.w3.org/1999/xlink" xlink:href="zookeys-1095-143-g007.jpg" position="float" orientation="portrait" xlink:type="simple" id="oo_672512.jpg"><uri content-type="original_file" xlink:type="simple">https://binary.pensoft.net/fig/672512</uri></graphic></fig></tp:treatment-sec><tp:treatment-sec sec-type="distribution" id="SECID0EUGAI"><title>Distribution.</title><p>Recorded from 24 localities, from Western Tian-Shan to the western offshoots of Pamir Mts (Fig. <xref ref-type="fig" rid="F1">1</xref>), in the following countries and administrative units: Kazakhstan (Turkistan and Jambyl regions), Uzbekistan (Tashkent region), Kyrgyzstan (Jalal-Abad region), and Tajikistan (Region of Republican Subordination, Khatlon, and Sughd regions) (<xref ref-type="bibr" rid="B27">Sseliwanoff 1881a</xref>, <xref ref-type="bibr" rid="B28">1881b</xref>, <xref ref-type="bibr" rid="B29">1884</xref>; <xref ref-type="bibr" rid="B21">Lignau 1929a</xref>, <xref ref-type="bibr" rid="B22">1929b</xref>; <xref ref-type="bibr" rid="B32">Titova 1965</xref>, <xref ref-type="bibr" rid="B34">1975</xref>; <xref ref-type="bibr" rid="B12">Dyachkov 2019</xref>, <xref ref-type="bibr" rid="B13">2020</xref>; <xref ref-type="bibr" rid="B14">Dyachkov and Nedoev 2021</xref>; present records).</p><p>A specimen from Tatarstan (European Russia) was assigned by <xref ref-type="bibr" rid="B19">Izotova (1960)</xref> to <italic><tp:taxon-name><tp:taxon-name-part taxon-name-part-type="genus" reg="Krateraspis">K.</tp:taxon-name-part><tp:taxon-name-part taxon-name-part-type="species" reg="meinerti">meinerti</tp:taxon-name-part></tp:taxon-name></italic> with doubt (see also <xref ref-type="bibr" rid="B44">Volkova 2016</xref>; <xref ref-type="bibr" rid="B12">Dyachkov 2019</xref>). The relative size of the forcipular tergite (<xref ref-type="bibr" rid="B19">Izotova 1960</xref>: fig. 6) shows that this specimen does not belong to <tp:taxon-name><tp:taxon-name-part taxon-name-part-type="family">Mecistocephalidae</tp:taxon-name-part></tp:taxon-name>, and the shape of the forcipular segment suggests instead a species of the geophilid genus <italic><tp:taxon-name><tp:taxon-name-part taxon-name-part-type="genus" reg="Arctogeophilus">Arctogeophilus</tp:taxon-name-part></tp:taxon-name></italic> Attems, 1909. The latter is known from European Russia and resembles <italic><tp:taxon-name><tp:taxon-name-part taxon-name-part-type="genus" reg="Krateraspis">Krateraspis</tp:taxon-name-part></tp:taxon-name></italic> in the elongation of the head, the shape of the forcipular coxosternite, the pattern of forcipular denticles, the number and arrangement of coxal pores, and the absence of ultimate pretarsi (see, e.g., <xref ref-type="bibr" rid="B16">Folkmanová and Dobroruka 1960</xref>).</p></tp:treatment-sec><tp:treatment-sec sec-type="remarks" id="SECID0E1JAI"><title>Remarks on published morphological accounts.</title><p><xref ref-type="bibr" rid="B38">Verhoeff (1930)</xref> indicated that <italic><tp:taxon-name><tp:taxon-name-part taxon-name-part-type="genus" reg="Tygarrup">Tygarrup</tp:taxon-name-part><tp:taxon-name-part taxon-name-part-type="species" reg="asiaticus">asiaticus</tp:taxon-name-part></tp:taxon-name></italic> differs from <italic><tp:taxon-name><tp:taxon-name-part taxon-name-part-type="genus" reg="Krateraspis">Krateraspis</tp:taxon-name-part><tp:taxon-name-part taxon-name-part-type="species" reg="meinerti">meinerti</tp:taxon-name-part></tp:taxon-name></italic> in the clypeal areolation (a single long non-areolate plagula, with a short mid-longitudinal areolate strip, instead of two paired short plagulae), the shape of labrum (mid-piece not projecting backwards beyond the posterior margins of the labral lateral pieces), and the second maxillary pretarsi (absent). However, Verhoeff ignored the weak areolation on the central part of the clypeus and described an entire non-areolate plagula, even though recognizing a mid-longitudinal areolate strip. The putative difference in the labrum may be explained by artefacts. As for the second maxillary pretarsus, it was described and illustrated as missing in <italic><tp:taxon-name><tp:taxon-name-part taxon-name-part-type="genus" reg="Tygarrup">T.</tp:taxon-name-part><tp:taxon-name-part taxon-name-part-type="species" reg="asiaticus">asiaticus</tp:taxon-name-part></tp:taxon-name></italic> by <xref ref-type="bibr" rid="B38">Verhoeff (1930)</xref>, but this character was ignored in keys published later by the same author (<xref ref-type="bibr" rid="B40">Verhoeff 1937</xref>, <xref ref-type="bibr" rid="B41">1939</xref>, <xref ref-type="bibr" rid="B43">1942</xref>). Moreover, a pretarsus is recognizable in the second maxillae of the lectotype (<named-content xmlns:xlink="http://www.w3.org/1999/xlink" content-type="dwc:institutional_code" xlink:title="Swedish Museum of Natural History, Stockholm" xlink:href="http://grbio.org/institution/swedish-museum-natural-history" xlink:type="simple">NHRS</named-content>-JONI 714; Fig. <xref ref-type="fig" rid="F5">18</xref>), while it is absent in <named-content xmlns:xlink="http://www.w3.org/1999/xlink" content-type="dwc:institutional_code" xlink:title="Museum für Naturkunde, Berlin" xlink:href="http://grbio.org/institution/zoological-institute-russian-academy-sciences" xlink:type="simple">ZMB</named-content> No. 3610, which is an <italic><tp:taxon-name><tp:taxon-name-part taxon-name-part-type="genus" reg="Arrup">Arrup</tp:taxon-name-part></tp:taxon-name></italic> specimen originally misinterpreted by <xref ref-type="bibr" rid="B38">Verhoeff (1930)</xref> as a juvenile <italic><tp:taxon-name><tp:taxon-name-part taxon-name-part-type="genus" reg="Tygarrup">T.</tp:taxon-name-part><tp:taxon-name-part taxon-name-part-type="species" reg="asiaticus">asiaticus</tp:taxon-name-part></tp:taxon-name></italic> (see above, under Remarks on nomenclatural issues).</p></tp:treatment-sec><tp:treatment-sec><!--Section generated to contain objects referenced in tp:taxon-treatment.--><fig id="F1" position="float" orientation="portrait"><object-id xmlns:xlink="http://www.w3.org/1999/xlink" content-type="doi" xlink:type="simple">10.3897/zookeys.1095.80806.figure1</object-id><object-id xmlns:xlink="http://www.w3.org/1999/xlink" content-type="arpha" xlink:type="simple">AA5EF8D1-C27F-5086-AF0D-52110A43CBF9</object-id><label>Figure 1.</label><caption><p>Distribution of <italic><tp:taxon-name><tp:taxon-name-part taxon-name-part-type="genus" reg="Krateraspis">Krateraspis</tp:taxon-name-part></tp:taxon-name></italic> Lignau, 1929: square, <italic><tp:taxon-name><tp:taxon-name-part taxon-name-part-type="genus" reg="Krateraspis">K.</tp:taxon-name-part><tp:taxon-name-part taxon-name-part-type="species" reg="meinerti">meinerti</tp:taxon-name-part></tp:taxon-name></italic> (Sseliwanoff, 1881); star, <italic><tp:taxon-name><tp:taxon-name-part taxon-name-part-type="genus" reg="Krateraspis">K.</tp:taxon-name-part><tp:taxon-name-part taxon-name-part-type="species" reg="sselivanovi">sselivanovi</tp:taxon-name-part></tp:taxon-name></italic> Titova, 1975. Green symbols indicate type localities. Some very close localities are marked by a single symbol. The question marks indicate alternative positions of the uncertain locality “Fayzabad” (see Materials and methods).</p></caption><graphic xmlns:xlink="http://www.w3.org/1999/xlink" xlink:href="zookeys-1095-143-g001.jpg" position="float" orientation="portrait" xlink:type="simple" id="oo_672506.jpg"><uri content-type="original_file" xlink:type="simple">https://binary.pensoft.net/fig/672506</uri></graphic></fig></tp:treatment-sec><ref-list><ref id="B27"><mixed-citation xmlns:xlink="http://www.w3.org/1999/xlink" xlink:type="simple"><person-group><name name-style="western"><surname>Sseliwanoff</surname><given-names>AV</given-names></name></person-group> (<year>1881a</year>) <article-title><tp:taxon-name><tp:taxon-name-part taxon-name-part-type="family">Geophilidae</tp:taxon-name-part></tp:taxon-name> from the Museum of Imperial Academy of Sciences.</article-title><source>Zapiski Imperatorskoi Akademii Nauk</source><volume>40</volume>: <fpage>1</fpage>–<lpage>27</lpage>. [in Russian]</mixed-citation></ref><ref id="B28"><mixed-citation xmlns:xlink="http://www.w3.org/1999/xlink" xlink:type="simple"><person-group><name name-style="western"><surname>Sseliwanoff</surname><given-names>AV</given-names></name></person-group> (<year>1881b</year>) Turkestanskia stonochki (<tp:taxon-name><tp:taxon-name-part taxon-name-part-type="family">Geophilidae</tp:taxon-name-part></tp:taxon-name> Leach). Izvêstiya Imperatorskago Obshchestva Lyubitelei Estestvoznaniya, Antropologii i Etnogrografii pri Imperatorskom Moskvovskom Universitate 37: 229–232 [In Russian].</mixed-citation></ref><ref id="B29"><mixed-citation xmlns:xlink="http://www.w3.org/1999/xlink" xlink:type="simple"><person-group><name name-style="western"><surname>Sseliwanoff</surname><given-names>AV</given-names></name></person-group> (<year>1884</year>) <article-title>Materials towards the study of Russian myriapods. Trudy Russkago Entomologicheskago obshchestva. St.</article-title><source>Petersburg</source><volume>18</volume>: <fpage>69</fpage>–<lpage>121</lpage>. [in Russian]</mixed-citation></ref><ref id="B1"><mixed-citation xmlns:xlink="http://www.w3.org/1999/xlink" xlink:type="simple"><person-group><name name-style="western"><surname>Attems</surname><given-names>C</given-names></name></person-group> (<year>1903</year>) <article-title>Synopsis der Geophiliden. Zoologische Jahrbücher.</article-title><source>Abteilung für Systematik</source><volume>18</volume>: <fpage>155</fpage>–<lpage>302</lpage>.</mixed-citation></ref><ref id="B2"><mixed-citation xmlns:xlink="http://www.w3.org/1999/xlink" xlink:type="simple"><person-group><name name-style="western"><surname>Attems</surname><given-names>C</given-names></name></person-group> (<year>1904</year>) <article-title>Central- und hoch-asiatische Myriopoden. Zoologische Jahrbucher.</article-title><source>Abteilung fur Systematik, Geographie und Biologie der Tiere</source><volume>20</volume>: <fpage>113</fpage>–<lpage>130</lpage>. <ext-link xlink:href="10.5962/bhl.part.18578" ext-link-type="doi" xlink:type="simple">https://doi.org/10.5962/bhl.part.18578</ext-link></mixed-citation></ref><ref id="B3"><mixed-citation xmlns:xlink="http://www.w3.org/1999/xlink" xlink:type="simple"><person-group><name name-style="western"><surname>Attems</surname><given-names>C</given-names></name></person-group> (<year>1914</year>) Die indo-australischen Myriopoden. Archiv für Naturgeschichte 80A: 1–398.</mixed-citation></ref><ref id="B4"><mixed-citation xmlns:xlink="http://www.w3.org/1999/xlink" xlink:type="simple"><person-group><name name-style="western"><surname>Attems</surname><given-names>C</given-names></name></person-group> (<year>1929</year>) <article-title><tp:taxon-name><tp:taxon-name-part taxon-name-part-type="subphylum">Myriapoda</tp:taxon-name-part></tp:taxon-name>. 1. <tp:taxon-name><tp:taxon-name-part taxon-name-part-type="order">Geophilomorpha</tp:taxon-name-part></tp:taxon-name>. Das Tierreich.</article-title><source>De Gruyter</source><volume>52</volume>: <fpage>1</fpage>–<lpage>388</lpage>. <ext-link xlink:href="10.1515/9783111430638" ext-link-type="doi" xlink:type="simple">https://doi.org/10.1515/9783111430638</ext-link></mixed-citation></ref><ref id="B19"><mixed-citation xmlns:xlink="http://www.w3.org/1999/xlink" xlink:type="simple"><person-group><name name-style="western"><surname>Izotova</surname><given-names>TE</given-names></name></person-group> (<year>1960</year>) <article-title>On myriapods (<tp:taxon-name><tp:taxon-name-part taxon-name-part-type="subphylum">Myriapoda</tp:taxon-name-part></tp:taxon-name>) of Tatar SSR.</article-title><source>Trudy obschestva estestvoispitateley</source><volume>120</volume>(<issue>6</issue>): <fpage>139</fpage>–<lpage>154</lpage>. [In Russian]</mixed-citation></ref><ref id="B21"><mixed-citation xmlns:xlink="http://www.w3.org/1999/xlink" xlink:type="simple"><person-group><name name-style="western"><surname>Lignau</surname><given-names>NG</given-names></name></person-group> (<year>1929a</year>) Zur Kenntnis der zentralasiatischen Myriopoden. Zoologischer Anzeiger 85(5/8): 159–175.</mixed-citation></ref><ref id="B22"><mixed-citation xmlns:xlink="http://www.w3.org/1999/xlink" xlink:type="simple"><person-group><name name-style="western"><surname>Lignau</surname><given-names>NG</given-names></name></person-group> (<year>1929b</year>) Neue Myriopoden aus Zentralasien. Zoologischer Anzeiger 85(9/10): 205–217.</mixed-citation></ref><ref id="B38"><mixed-citation xmlns:xlink="http://www.w3.org/1999/xlink" xlink:type="simple"><person-group><name name-style="western"><surname>Verhoeff</surname><given-names>KW</given-names></name></person-group> (<year>1930</year>) <article-title>Über Myriapoden aus Turkestan.</article-title><source>Zoologischer Anzeiger</source><volume>91</volume>: <fpage>243</fpage>–<lpage>266</lpage>.</mixed-citation></ref><ref id="B32"><mixed-citation xmlns:xlink="http://www.w3.org/1999/xlink" xlink:type="simple"><person-group><name name-style="western"><surname>Titova</surname><given-names>LP</given-names></name></person-group> (<year>1965</year>) <article-title>A new centipede (<italic><tp:taxon-name><tp:taxon-name-part taxon-name-part-type="genus">Tygarrup</tp:taxon-name-part><tp:taxon-name-part taxon-name-part-type="species">muminabadicus</tp:taxon-name-part></tp:taxon-name></italic> Titova sp. n.; <tp:taxon-name><tp:taxon-name-part taxon-name-part-type="family">Mecistocephalidae</tp:taxon-name-part></tp:taxon-name>, <tp:taxon-name><tp:taxon-name-part taxon-name-part-type="class">Chilopoda</tp:taxon-name-part></tp:taxon-name>) from southern Tajikistan.</article-title><source>Zoologicheskij Zhurnal</source><volume>44</volume>(<issue>6</issue>): <fpage>871</fpage>–<lpage>876</lpage>. [in Russian]</mixed-citation></ref><ref id="B33"><mixed-citation xmlns:xlink="http://www.w3.org/1999/xlink" xlink:type="simple"><person-group><name name-style="western"><surname>Titova</surname><given-names>LP</given-names></name></person-group> (<year>1969</year>) <article-title>Geophilids of the USSR fauna and news in the distribution of the fam. <tp:taxon-name><tp:taxon-name-part taxon-name-part-type="family">Mecistocephalidae</tp:taxon-name-part></tp:taxon-name>.</article-title> In: <person-group><name name-style="western"><surname>Aleinikova</surname><given-names>MM</given-names></name></person-group> (<role>Ed.</role>) <issue-title>Problemy pochvennoi zoologii.</issue-title><source>Materialy Tretiego Vsesoyuznogo soveshchaniya. Kazan, 1969. Nauka Publ., Moscow</source>, <fpage>165</fpage>–<lpage>166</lpage>. [in Russian]</mixed-citation></ref><ref id="B34"><mixed-citation xmlns:xlink="http://www.w3.org/1999/xlink" xlink:type="simple"><person-group><name name-style="western"><surname>Titova</surname><given-names>LP</given-names></name></person-group> (<year>1975</year>) <article-title>Geophilids of the family <tp:taxon-name><tp:taxon-name-part taxon-name-part-type="family">Mecistocephalidae</tp:taxon-name-part></tp:taxon-name> in the USSR fauna (<tp:taxon-name><tp:taxon-name-part taxon-name-part-type="class">Chilopoda</tp:taxon-name-part></tp:taxon-name>).</article-title><source>[Зоологический журнал] Zoologicheskii Jurnal</source><volume>54</volume>(<issue>1</issue>): <fpage>39</fpage>–<lpage>48</lpage>. [in Russian]</mixed-citation></ref><ref id="B11"><mixed-citation xmlns:xlink="http://www.w3.org/1999/xlink" xlink:type="simple"><person-group><name name-style="western"><surname>Bonato</surname><given-names>L</given-names></name><name name-style="western"><surname>Foddai</surname><given-names>D</given-names></name><name name-style="western"><surname>Minelli</surname><given-names>A</given-names></name></person-group> (<year>2003</year>) <article-title>Evolutionary trends and patterns in centipede segment number based on a cladistic analysis of <tp:taxon-name><tp:taxon-name-part taxon-name-part-type="family">Mecistocephalidae</tp:taxon-name-part></tp:taxon-name> (<tp:taxon-name><tp:taxon-name-part taxon-name-part-type="class">Chilopoda</tp:taxon-name-part></tp:taxon-name>: <tp:taxon-name><tp:taxon-name-part taxon-name-part-type="order">Geophilomorpha</tp:taxon-name-part></tp:taxon-name>).</article-title><source>Systematic Entomology</source><volume>28</volume>(<issue>4</issue>): <fpage>539</fpage>–<lpage>579</lpage>. <ext-link xlink:href="10.1046/j.1365-3113.2003.00217.x" ext-link-type="doi" xlink:type="simple">https://doi.org/10.1046/j.1365-3113.2003.00217.x</ext-link></mixed-citation></ref><ref id="B17"><mixed-citation xmlns:xlink="http://www.w3.org/1999/xlink" xlink:type="simple"><person-group><name name-style="western"><surname>Ilie</surname><given-names>V</given-names></name><name name-style="western"><surname>Schiller</surname><given-names>E</given-names></name><name name-style="western"><surname>Stagl</surname><given-names>V</given-names></name></person-group> (<year>2009</year>) <article-title>Type specimens of the <tp:taxon-name><tp:taxon-name-part taxon-name-part-type="order">Geophilomorpha</tp:taxon-name-part></tp:taxon-name> (<tp:taxon-name><tp:taxon-name-part taxon-name-part-type="class">Chilopoda</tp:taxon-name-part></tp:taxon-name>) in the Natural History Museum in Vienna. Kataloge der wissenschaftlichen Sammlungen des Naturhistorischen Museum in Wien.</article-title><source>Verlag des Naturhistorischen Museum in Vienna</source><volume>22</volume>(<issue>4</issue>): <fpage>1</fpage>–<lpage>75</lpage>.</mixed-citation></ref><ref id="B5"><mixed-citation xmlns:xlink="http://www.w3.org/1999/xlink" xlink:type="simple"><person-group><name name-style="western"><surname>Bonato</surname><given-names>L</given-names></name></person-group> (<year>2011</year>) <article-title><tp:taxon-name><tp:taxon-name-part taxon-name-part-type="order">Geophilomorpha</tp:taxon-name-part></tp:taxon-name>.</article-title> In: <person-group><name name-style="western"><surname>Minelli</surname><given-names>A</given-names></name></person-group> (<role>Ed.</role>) <issue-title>Treatise on zoology – anatomy, taxonomy, biology.</issue-title><source>The <tp:taxon-name><tp:taxon-name-part taxon-name-part-type="subphylum">Myriapoda</tp:taxon-name-part></tp:taxon-name>. Volume 1. Brill, Leiden-Boston</source>, <fpage>407</fpage>–<lpage>445</lpage>.</mixed-citation></ref><ref id="B44"><mixed-citation xmlns:xlink="http://www.w3.org/1999/xlink" xlink:type="simple"><person-group><name name-style="western"><surname>Volkova</surname><given-names>YuS</given-names></name></person-group> (<year>2016</year>) <article-title>An annotated catalogue of geophilomorph centipedes (<tp:taxon-name><tp:taxon-name-part taxon-name-part-type="subphylum">Myriapoda</tp:taxon-name-part></tp:taxon-name>, <tp:taxon-name><tp:taxon-name-part taxon-name-part-type="order">Geophilomorpha</tp:taxon-name-part></tp:taxon-name>) from the European part of Russia.</article-title><source>[Зоологический журнал] Zoologicheskii Jurnal</source><volume>95</volume>(<issue>6</issue>): <fpage>669</fpage>–<lpage>678</lpage>. <ext-link xlink:href="10.7868/S0044513416060179" ext-link-type="doi" xlink:type="simple">https://doi.org/10.7868/S0044513416060179</ext-link></mixed-citation></ref><ref id="B12"><mixed-citation xmlns:xlink="http://www.w3.org/1999/xlink" xlink:type="simple"><person-group><name name-style="western"><surname>Dyachkov</surname><given-names>YuV</given-names></name></person-group> (<year>2019</year>) <article-title>New data on the family <tp:taxon-name><tp:taxon-name-part taxon-name-part-type="family">Mecistocephalidae</tp:taxon-name-part></tp:taxon-name> Bollman, 1893 (<tp:taxon-name><tp:taxon-name-part taxon-name-part-type="class">Chilopoda</tp:taxon-name-part></tp:taxon-name>: <tp:taxon-name><tp:taxon-name-part taxon-name-part-type="order">Geophilomorpha</tp:taxon-name-part></tp:taxon-name>) from Middle Asia.</article-title><source><tp:taxon-name><tp:taxon-name-part taxon-name-part-type="phylum">Arthropoda</tp:taxon-name-part></tp:taxon-name> Selecta</source><volume>28</volume>(<issue>3</issue>): <fpage>368</fpage>–<lpage>373</lpage>. <ext-link xlink:href="10.15298/arthsel.28.3.02" ext-link-type="doi" xlink:type="simple">https://doi.org/10.15298/arthsel.28.3.02</ext-link></mixed-citation></ref><ref id="B13"><mixed-citation xmlns:xlink="http://www.w3.org/1999/xlink" xlink:type="simple"><person-group><name name-style="western"><surname>Dyachkov</surname><given-names>YuV</given-names></name></person-group> (<year>2020</year>) <article-title>New data on the centipede (<tp:taxon-name><tp:taxon-name-part taxon-name-part-type="class">Chilopoda</tp:taxon-name-part></tp:taxon-name>) fauna from Tajikistan.</article-title><source>Ecologica Montenegrina</source><volume>36</volume>: <fpage>78</fpage>–<lpage>86</lpage>. <ext-link xlink:href="10.37828/em.2020.36.6" ext-link-type="doi" xlink:type="simple">https://doi.org/10.37828/em.2020.36.6</ext-link></mixed-citation></ref><ref id="B14"><mixed-citation xmlns:xlink="http://www.w3.org/1999/xlink" xlink:type="simple"><person-group><name name-style="western"><surname>Dyachkov</surname><given-names>YuV</given-names></name><name name-style="western"><surname>Nedoev</surname><given-names>KK</given-names></name></person-group> (<year>2021</year>) <article-title>A contribution to the centipede (<tp:taxon-name><tp:taxon-name-part taxon-name-part-type="class">Chilopoda</tp:taxon-name-part></tp:taxon-name>: <tp:taxon-name><tp:taxon-name-part taxon-name-part-type="order">Geophilomorpha</tp:taxon-name-part></tp:taxon-name>, <tp:taxon-name><tp:taxon-name-part taxon-name-part-type="order">Scolopendromorpha</tp:taxon-name-part></tp:taxon-name>) fauna of Uzbekistan and Turkmenistan.</article-title><source>Ecologica Montenegrina</source><volume>41</volume>: <fpage>41</fpage>–<lpage>50</lpage>. <ext-link xlink:href="10.37828/em.2021.41.6" ext-link-type="doi" xlink:type="simple">https://doi.org/10.37828/em.2021.41.6</ext-link></mixed-citation></ref><ref id="B39"><mixed-citation xmlns:xlink="http://www.w3.org/1999/xlink" xlink:type="simple"><person-group><name name-style="western"><surname>Verhoeff</surname><given-names>KW</given-names></name></person-group> (<year>1934</year>) <article-title>Beiträge zur Systematik und Geographie der Chilopoden. Zoologische Jahrbucher.</article-title><source>Abteilung fur Systematik, Ökologie und Geographie der Tiere</source><volume>66</volume>: <fpage>1</fpage>–<lpage>112</lpage>.</mixed-citation></ref><ref id="B40"><mixed-citation xmlns:xlink="http://www.w3.org/1999/xlink" xlink:type="simple"><person-group><name name-style="western"><surname>Verhoeff</surname><given-names>KW</given-names></name></person-group> (<year>1937</year>) <article-title>Chilopoden aus Malacca nach den Objecten des Raffles Museum in Singapore.</article-title><source>Bulletin of the Raffles Museum</source><volume>13</volume>: <fpage>198</fpage>–<lpage>270</lpage>.</mixed-citation></ref><ref id="B41"><mixed-citation xmlns:xlink="http://www.w3.org/1999/xlink" xlink:type="simple"><person-group><name name-style="western"><surname>Verhoeff</surname><given-names>KW</given-names></name></person-group> (<year>1939</year>) <article-title>Chilopoden der Insel Mauritius. Zoologische Jahrbücher.</article-title><source>Abteilung für Systematik</source><volume>72</volume>: <fpage>71</fpage>–<lpage>98</lpage>.</mixed-citation></ref><ref id="B31"><mixed-citation xmlns:xlink="http://www.w3.org/1999/xlink" xlink:type="simple"><person-group><name name-style="western"><surname>Takakuwa</surname><given-names>Y</given-names></name></person-group> (<year>1940</year>) <tp:taxon-name><tp:taxon-name-part taxon-name-part-type="order">Geophilomorpha</tp:taxon-name-part></tp:taxon-name>. In: Okada Y et al. (Eds) Fauna Nipponica, 9, fasc. 8(1), Sanseido, Tokyo, 1–156.</mixed-citation></ref><ref id="B42"><mixed-citation xmlns:xlink="http://www.w3.org/1999/xlink" xlink:type="simple"><person-group><name name-style="western"><surname>Verhoeff</surname><given-names>KW</given-names></name></person-group> (<year>1940</year>) Chilopoden von Kärnten und Tauern, ihre Beziehungen zu europäischen und meditterranen Ländern und über allgemeine geographische Verhältnisse Abhandlungen der Preussischen. Akademie der Wissenschaften, mathematisch-naturwissenschaftliche Klasse, 1940 5: 1–39.</mixed-citation></ref><ref id="B43"><mixed-citation xmlns:xlink="http://www.w3.org/1999/xlink" xlink:type="simple"><person-group><name name-style="western"><surname>Verhoeff</surname><given-names>KW</given-names></name></person-group> (<year>1942</year>) <article-title>Chilopoden aus innerasiatischen Hochgebirgen.</article-title><source>Zoologischer Anzeiger</source><volume>137</volume>: <fpage>35</fpage>–<lpage>52</lpage>.</mixed-citation></ref><ref id="B25"><mixed-citation xmlns:xlink="http://www.w3.org/1999/xlink" xlink:type="simple"><person-group><name name-style="western"><surname>Shinohara</surname><given-names>K</given-names></name></person-group> (<year>1965</year>) <article-title>A new species of <tp:taxon-name><tp:taxon-name-part taxon-name-part-type="class">Chilopoda</tp:taxon-name-part></tp:taxon-name> from Himalaya.</article-title><source>Journal of the College of Arts and Science, Chiba University, Natural Science Series</source><volume>4</volume>: <fpage>303</fpage>–<lpage>306</lpage>.</mixed-citation></ref><ref id="B35"><mixed-citation xmlns:xlink="http://www.w3.org/1999/xlink" xlink:type="simple"><person-group><name name-style="western"><surname>Titova</surname><given-names>LP</given-names></name></person-group> (<year>1983</year>) Two new <italic><tp:taxon-name><tp:taxon-name-part taxon-name-part-type="genus">Tygarrup</tp:taxon-name-part></tp:taxon-name></italic> Chamb. (<tp:taxon-name><tp:taxon-name-part taxon-name-part-type="class">Chilopoda</tp:taxon-name-part></tp:taxon-name>, Geophilida, <tp:taxon-name><tp:taxon-name-part taxon-name-part-type="family">Mecistocephalidae</tp:taxon-name-part></tp:taxon-name>) from Indochina. Annalen des Naturhistorischen Museums in Wien 85B: 147–156.</mixed-citation></ref><ref id="B30"><mixed-citation xmlns:xlink="http://www.w3.org/1999/xlink" xlink:type="simple"><institution xlink:type="simple">SysTax</institution> (<year>2021</year>) SysTax – Zoological Collections. Occurrence dataset <ext-link xlink:href="10.15468/zyqkbl" ext-link-type="doi" xlink:type="simple">https://doi.org/10.15468/zyqkbl</ext-link> accessed via <ext-link xlink:type="simple" ext-link-type="uri" xlink:href="http://GBIF.org">GBIF.org</ext-link> on 2021-12-14. <ext-link xlink:href="https://www.gbif.org/occurrence/1038216360" ext-link-type="uri" xlink:type="simple">https://www.gbif.org/occurrence/1038216360</ext-link></mixed-citation></ref><ref id="B23"><mixed-citation xmlns:xlink="http://www.w3.org/1999/xlink" xlink:type="simple"><person-group><name name-style="western"><surname>Moritz</surname><given-names>M</given-names></name><name name-style="western"><surname>Fischer</surname><given-names>SC</given-names></name></person-group> (<year>1979</year>) <article-title>Die Typen der Myriapoden-Sammlung des zoologischen Museums Berlin. II. <tp:taxon-name><tp:taxon-name-part taxon-name-part-type="class">Chilopoda</tp:taxon-name-part></tp:taxon-name>.</article-title><source>Mitteilungen aus dem Zoologischen Museum in Berlin</source><volume>55</volume>: <fpage>297</fpage>–<lpage>352</lpage>. <ext-link xlink:href="10.1002/mmnz.4830550215" ext-link-type="doi" xlink:type="simple">https://doi.org/10.1002/mmnz.4830550215</ext-link></mixed-citation></ref><ref id="B24"><mixed-citation xmlns:xlink="http://www.w3.org/1999/xlink" xlink:type="simple"><institution xlink:type="simple">Natural History Museum</institution> (<year>2021</year>) Natural History Museum (London) Collection Specimens. Occurrence dataset <ext-link xlink:href="10.5519/0002965" ext-link-type="doi" xlink:type="simple">https://doi.org/10.5519/0002965</ext-link> accessed via <ext-link xlink:type="simple" ext-link-type="uri" xlink:href="http://GBIF.org">GBIF.org</ext-link> on 2021-12-14. <ext-link xlink:href="https://www.gbif.org/occurrence/1057349793" ext-link-type="uri" xlink:type="simple">https://www.gbif.org/occurrence/1057349793</ext-link></mixed-citation></ref><ref id="B16"><mixed-citation xmlns:xlink="http://www.w3.org/1999/xlink" xlink:type="simple"><person-group><name name-style="western"><surname>Folkmanová</surname><given-names>B</given-names></name><name name-style="western"><surname>Dobroruka</surname><given-names>LJ</given-names></name></person-group> (<year>1960</year>) <article-title>Contribution to knowledge of centipedes (<tp:taxon-name><tp:taxon-name-part taxon-name-part-type="class">Chilopoda</tp:taxon-name-part></tp:taxon-name>) of USSR.</article-title><source>[Зоологический журнал] Zoologicheskii Jurnal</source><volume>39</volume>(<issue>12</issue>): <fpage>1811</fpage>–<lpage>1818</lpage>. [In Russian with German summary]</mixed-citation></ref></ref-list></tp:taxon-treatment>
