# Supplementary material for: ﻿Morphology and distribution of the Middle Asian centipede genus Krateraspis Lignau, 1929 (Chilopoda, Geophilomorpha, Mecistocephalidae)
Source: Zookeys. 2022 Apr 14;1095:143–64. doi: 10.3897/zookeys.1095.80806 (PMC9023436; doi:10.3897/zookeys.1095.80806)
Supplement: XML Treatment for Krateraspis sselivanovi [file zookeys.1095.80806-treatment3.xml]

<!DOCTYPE tp:taxon-treatment
  PUBLIC "-//TaxonX//DTD Taxonomic Treatment Publishing DTD v0 20100105//EN" "tax-treatment-NSO.dtd">
<tp:taxon-treatment xmlns:tp="http://www.plazi.org/taxpub"><tp:treatment-meta><kwd-group><label>Taxon classification</label><kwd>
              <named-content content-type="kingdom">Animalia</named-content>
            </kwd><kwd>
              <named-content content-type="order">Geophilomorpha</named-content>
            </kwd><kwd>
              <named-content content-type="family">Mecistocephalidae</named-content>
            </kwd></kwd-group><mixed-citation publication-type="journal"><person-group><name><surname>Dyachkov</surname><given-names>Yurii V.</given-names></name><name><surname>Bonato</surname><given-names>Lucio</given-names></name></person-group><article-title>﻿Morphology and distribution of the Middle Asian centipede genus <italic><tp:taxon-name><tp:taxon-name-part taxon-name-part-type="genus" reg="Krateraspis">Krateraspis</tp:taxon-name-part></tp:taxon-name></italic> Lignau, 1929 (<tp:taxon-name><tp:taxon-name-part taxon-name-part-type="class">Chilopoda</tp:taxon-name-part></tp:taxon-name>, <tp:taxon-name><tp:taxon-name-part taxon-name-part-type="order">Geophilomorpha</tp:taxon-name-part></tp:taxon-name>, <tp:taxon-name><tp:taxon-name-part taxon-name-part-type="family">Mecistocephalidae</tp:taxon-name-part></tp:taxon-name>)</article-title><source>Zookeys</source><day>14</day><month>04</month><year>2022</year><volume>1095</volume><fpage>143</fpage><lpage>164</lpage><pub-id pub-id-type="doi">10.3897/zookeys.1095.80806</pub-id></mixed-citation></tp:treatment-meta><tp:nomenclature><label>﻿</label><tp:taxon-name>
            <object-id xmlns:xlink="http://www.w3.org/1999/xlink" content-type="arpha" xlink:type="simple">71D76AB4-F01B-5492-A7F0-07E7EFC19DF6</object-id>
            <tp:taxon-name-part taxon-name-part-type="genus" reg="Krateraspis">Krateraspis</tp:taxon-name-part>
            <tp:taxon-name-part taxon-name-part-type="species" reg="sselivanovi">sselivanovi</tp:taxon-name-part>
          </tp:taxon-name><tp:taxon-authority>Titova, 1975</tp:taxon-authority><xref ref-type="fig" rid="F8">Figures 33–35</xref><xref ref-type="fig" rid="F9">, 36–39</xref><xref ref-type="fig" rid="F10">, 40–43</xref><tp:nomenclature-citation-list><tp:nomenclature-citation><tp:taxon-name>
                <tp:taxon-name-part taxon-name-part-type="genus" reg="Krateraspis">Krateraspis</tp:taxon-name-part>
                <tp:taxon-name-part taxon-name-part-type="species" reg="sselivanovi">sselivanovi</tp:taxon-name-part>
              </tp:taxon-name><comment>: <xref ref-type="bibr" rid="B34">Titova 1975</xref>: 41 (original description), 45, 46 (in key); fig. 2: 1–5A. <xref ref-type="bibr" rid="B11">Bonato et al. 2003</xref>: 543, 545, 546, 550, 551, 552, 577. <xref ref-type="bibr" rid="B12">Dyachkov 2019</xref>: 368, 373 (in key). <xref ref-type="bibr" rid="B13">Dyachkov 2020</xref>: 84.</comment></tp:nomenclature-citation></tp:nomenclature-citation-list></tp:nomenclature><tp:treatment-sec sec-type="type locality" id="SECID0EHPAI"><title>Type locality.</title><p>“Tajikistan, Sharak” (<xref ref-type="bibr" rid="B34">Titova 1975</xref>) [Tajikistan, Khatlon region, Sharak village, ca. <named-content xmlns:xlink="http://www.w3.org/1999/xlink" content-type="dwc:verbatimCoordinates" xlink:type="simple"><named-content content-type="geo-json" specific-use="{&#34;type&#34;:&#34;Point&#34;,&#34;coordinates&#34;:[70.066667,38.266667]}" id="NCID0EUPAI" xlink:type="simple">38°16'N, 70°04'E</named-content></named-content>].</p></tp:treatment-sec><tp:treatment-sec sec-type="Examined specimens" id="SECID0EZPAI"><title>Examined specimens.</title><p><bold><italic>Paratypes</italic></bold>: 1 ♂, from [Tajikistan, Khatlon region, Mu’minobod district], Sharak, 10–20 [cm deep], 31.V.[19]65 (<named-content xmlns:xlink="http://www.w3.org/1999/xlink" content-type="dwc:institutional_code" xlink:title="Zoological Museum of the Moscow State University" xlink:href="http://grbio.org/institution/zoological-museum-moscow-lomonosov-state-university" xlink:type="simple">ZMMU</named-content> Rc 8154); 2 ♂♂ and 2 ♀♀, from Sharak, 0–10 [cm deep], 29.V.[19]65 (<named-content xmlns:xlink="http://www.w3.org/1999/xlink" content-type="dwc:institutional_code" xlink:title="Zoological Museum of the Moscow State University" xlink:href="http://grbio.org/institution/zoological-museum-moscow-lomonosov-state-university" xlink:type="simple">ZMMU</named-content> Rc 8167); 1 ♂, from Sharak, 10–20 [cm deep], 4.VI.[19]64 (<named-content xmlns:xlink="http://www.w3.org/1999/xlink" content-type="dwc:institutional_code" xlink:title="Zoological Museum of the Moscow State University" xlink:href="http://grbio.org/institution/zoological-museum-moscow-lomonosov-state-university" xlink:type="simple">ZMMU</named-content> Rc 8175). <bold><italic>Other material</italic></bold>: 3 ♀♀, from Sharak, 10–20, 20–30, 40–50 [cm deep], 15.X.[19]64 (<named-content xmlns:xlink="http://www.w3.org/1999/xlink" content-type="dwc:institutional_code" xlink:title="Zoological Museum of the Moscow State University" xlink:href="http://grbio.org/institution/zoological-museum-moscow-lomonosov-state-university" xlink:type="simple">ZMMU</named-content> Rc 8153); 1 ♂ and 2 ♀♀, from Sharak, 0–10 [cm deep], 4.VI.[19]69 (<named-content xmlns:xlink="http://www.w3.org/1999/xlink" content-type="dwc:institutional_code" xlink:title="Zoological Museum of the Moscow State University" xlink:href="http://grbio.org/institution/zoological-museum-moscow-lomonosov-state-university" xlink:type="simple">ZMMU</named-content> Rc 8163); 1 ♂, from Sharak, 20–40 [cm deep], 8.X.[19]65 (<named-content xmlns:xlink="http://www.w3.org/1999/xlink" content-type="dwc:institutional_code" xlink:title="Zoological Museum of the Moscow State University" xlink:href="http://grbio.org/institution/zoological-museum-moscow-lomonosov-state-university" xlink:type="simple">ZMMU</named-content> Rc 8165); 1 ♂, from [unknown region] F-bad [Fayzobod village], <italic><tp:taxon-name><tp:taxon-name-part taxon-name-part-type="genus" reg="Hordeum">Hordeum</tp:taxon-name-part></tp:taxon-name></italic>, 70–80 [cm deep], 30.VII.[19]66 (<named-content xmlns:xlink="http://www.w3.org/1999/xlink" content-type="dwc:institutional_code" xlink:title="Zoological Museum of the Moscow State University" xlink:href="http://grbio.org/institution/zoological-museum-moscow-lomonosov-state-university" xlink:type="simple">ZMMU</named-content> Rc 8173); 1 ♂, from [Districts of Republican Subordination], Garm [village, ca. <named-content xmlns:xlink="http://www.w3.org/1999/xlink" content-type="dwc:verbatimCoordinates" xlink:type="simple"><named-content content-type="geo-json" specific-use="{&#34;type&#34;:&#34;Point&#34;,&#34;coordinates&#34;:[70.366667,39.016667]}" id="NCID0EURAI" xlink:type="simple">39°1'N, 70°22'E</named-content></named-content>], 21.VI.[19]69 (<named-content xmlns:xlink="http://www.w3.org/1999/xlink" content-type="dwc:institutional_code" xlink:title="Zoological Museum of the Moscow State University" xlink:href="http://grbio.org/institution/zoological-museum-moscow-lomonosov-state-university" xlink:type="simple">ZMMU</named-content> Rc 8187).</p></tp:treatment-sec><tp:treatment-sec sec-type="remarks" id="SECID0E5RAI"><title>Remarks on nomenclatural issues.</title><p>The type series of <italic><tp:taxon-name><tp:taxon-name-part taxon-name-part-type="genus" reg="Krateraspis">K.</tp:taxon-name-part><tp:taxon-name-part taxon-name-part-type="species" reg="sselivanovi">sselivanovi</tp:taxon-name-part></tp:taxon-name></italic> comprises 21 specimens: the holotype and 19 paratypes from Sharak, and another paratype from Faizobod (<xref ref-type="bibr" rid="B34">Titova 1975</xref>). These specimens are expected to be at the <named-content xmlns:xlink="http://www.w3.org/1999/xlink" content-type="dwc:institutional_code" xlink:title="Zoological Museum of the Moscow State University" xlink:href="http://grbio.org/institution/zoological-museum-moscow-lomonosov-state-university" xlink:type="simple">ZMMU</named-content>, but we did not find the holotype, and the paratypes are not marked as such. Nevertheless, we detected six specimens that can be recognized as paratypes according to the locality and date reported on labels (<named-content xmlns:xlink="http://www.w3.org/1999/xlink" content-type="dwc:institutional_code" xlink:title="Zoological Museum of the Moscow State University" xlink:href="http://grbio.org/institution/zoological-museum-moscow-lomonosov-state-university" xlink:type="simple">ZMMU</named-content> Rc 8154, <named-content xmlns:xlink="http://www.w3.org/1999/xlink" content-type="dwc:institutional_code" xlink:title="Zoological Museum of the Moscow State University" xlink:href="http://grbio.org/institution/zoological-museum-moscow-lomonosov-state-university" xlink:type="simple">ZMMU</named-content> Rc 8167, <named-content xmlns:xlink="http://www.w3.org/1999/xlink" content-type="dwc:institutional_code" xlink:title="Zoological Museum of the Moscow State University" xlink:href="http://grbio.org/institution/zoological-museum-moscow-lomonosov-state-university" xlink:type="simple">ZMMU</named-content> Rc 8175), while one specimen (<named-content xmlns:xlink="http://www.w3.org/1999/xlink" content-type="dwc:institutional_code" xlink:title="Zoological Museum of the Moscow State University" xlink:href="http://grbio.org/institution/zoological-museum-moscow-lomonosov-state-university" xlink:type="simple">ZMMU</named-content> Rc 8187) can be recognized as not belonging to the type series, because it is from a locality not mentioned by <xref ref-type="bibr" rid="B34">Titova (1975)</xref>. Instead, the date on the labels of the other eight specimens (<named-content xmlns:xlink="http://www.w3.org/1999/xlink" content-type="dwc:institutional_code" xlink:title="Zoological Museum of the Moscow State University" xlink:href="http://grbio.org/institution/zoological-museum-moscow-lomonosov-state-university" xlink:type="simple">ZMMU</named-content> Rc 8153, <named-content xmlns:xlink="http://www.w3.org/1999/xlink" content-type="dwc:institutional_code" xlink:title="Zoological Museum of the Moscow State University" xlink:href="http://grbio.org/institution/zoological-museum-moscow-lomonosov-state-university" xlink:type="simple">ZMMU</named-content> Rc 8163, <named-content xmlns:xlink="http://www.w3.org/1999/xlink" content-type="dwc:institutional_code" xlink:title="Zoological Museum of the Moscow State University" xlink:href="http://grbio.org/institution/zoological-museum-moscow-lomonosov-state-university" xlink:type="simple">ZMMU</named-content> Rc 8165, <named-content xmlns:xlink="http://www.w3.org/1999/xlink" content-type="dwc:institutional_code" xlink:title="Zoological Museum of the Moscow State University" xlink:href="http://grbio.org/institution/zoological-museum-moscow-lomonosov-state-university" xlink:type="simple">ZMMU</named-content> Rc 8173) do not fully correspond to the dates reported by <xref ref-type="bibr" rid="B34">Titova (1975)</xref>, so it is uncertain whether they are paratypes or not.</p><fig id="F8" position="float" orientation="portrait"><object-id xmlns:xlink="http://www.w3.org/1999/xlink" content-type="doi" xlink:type="simple">10.3897/zookeys.1095.80806.figures33-35</object-id><object-id xmlns:xlink="http://www.w3.org/1999/xlink" content-type="arpha" xlink:type="simple">1E2BEB1B-2490-5FA3-9D69-A39C0BE70C82</object-id><label>Figures 33–35.</label><caption><p><italic><tp:taxon-name><tp:taxon-name-part taxon-name-part-type="genus" reg="Krateraspis">Krateraspis</tp:taxon-name-part><tp:taxon-name-part taxon-name-part-type="species" reg="sselivanovi">sselivanovi</tp:taxon-name-part></tp:taxon-name></italic> Titova, 1975: <bold>33, 34</bold> head, forcipular and <abbrev xmlns:xlink="http://www.w3.org/1999/xlink" xlink:title="leg-bearing segment(s)" id="ABBRID0E4UAI" xlink:type="simple">LBS</abbrev> 1 (<abbrev xmlns:xlink="http://www.w3.org/1999/xlink" xlink:title="ventral" id="ABBRID0EBVAI" xlink:type="simple">ventr</abbrev>., <abbrev xmlns:xlink="http://www.w3.org/1999/xlink" xlink:title="dorsal." id="ABBRID0EFVAI" xlink:type="simple">dors</abbrev>.) <bold>35</bold><abbrev xmlns:xlink="http://www.w3.org/1999/xlink" xlink:title="leg-bearing segment(s)" id="ABBRID0ELVAI" xlink:type="simple">LBS</abbrev> 1 and 2 (<abbrev xmlns:xlink="http://www.w3.org/1999/xlink" xlink:title="ventral" id="ABBRID0EPVAI" xlink:type="simple">ventr</abbrev>.). Specimen: ♂ from Sharak (<named-content xmlns:xlink="http://www.w3.org/1999/xlink" content-type="dwc:institutional_code" xlink:title="Zoological Museum of the Moscow State University" xlink:href="http://grbio.org/institution/zoological-museum-moscow-lomonosov-state-university" xlink:type="simple">ZMMU</named-content> Rc 8154). Abbreviations: ms – median longitudinal sulcus. Scale bars: 0.2 mm (<bold>33, 34</bold>); 0.1 mm (<bold>35</bold>).</p></caption><graphic xmlns:xlink="http://www.w3.org/1999/xlink" xlink:href="zookeys-1095-143-g008.jpg" position="float" orientation="portrait" xlink:type="simple" id="oo_672513.jpg"><uri content-type="original_file" xlink:type="simple">https://binary.pensoft.net/fig/672513</uri></graphic></fig></tp:treatment-sec><tp:treatment-sec sec-type="diagnosis" id="SECID0EBWAI"><title>Diagnosis.</title><p>A species of <italic><tp:taxon-name><tp:taxon-name-part taxon-name-part-type="genus" reg="Krateraspis">Krateraspis</tp:taxon-name-part></tp:taxon-name></italic> with: clypeus showing the transition between marked and weak areolation at ca. 0.3–0.4 of the clypeal medial length, so that some clypeal setae are surrounded by marked areolation while other setae are surrounded by weak areolation; no spine-like sensilla on the lateral parts of the clypeus; second maxillary telopodites not distinctly surpassing the tips of the telopodites of the first maxillae; first article of the second maxillary telopodites with a distinct distal bulge on the external side; all forcipular articles with a distinct denticle with the exception of the femur; invariably 53 pairs of legs. See also Table <xref ref-type="table" rid="T2">2</xref>.</p></tp:treatment-sec><tp:treatment-sec sec-type="Intraspecific variation" id="SECID0ESWAI"><title>Intraspecific variation.</title><p>Maximum body length: 62 mm in ♀♀ (<italic>n</italic> = 7) and 67 mm in ♂♂ (<italic>n</italic> = 8) but the largest specimens of both sexes are slightly macerated and stretched. Color (in ethanol 70%) usually yellow, with head, forcipular segment (except forcipular tergite), and antennae light brown (Figs <xref ref-type="fig" rid="F8">33</xref>, <xref ref-type="fig" rid="F8">34</xref>).</p><p><bold><italic>Head</italic>.</bold> Anterior markedly areolate part of the clypeus extending medially for 30–40% of the total length of the clypeus (Fig. <xref ref-type="fig" rid="F9">38</xref>). Invariably eight clypeal setae: 2–4 setae on the markedly areolate part, 2–4 setae located on the border between the markedly areolate part and the weakly areolate part, and two setae on the weakly areolate one; spine-like sensilla on the clypeal lateral parts always absent. Each mandible (Fig. <xref ref-type="fig" rid="F9">39</xref>) usually with six lamellae, with 5–7 teeth in each lamella. Second maxillae (Fig. <xref ref-type="fig" rid="F9">37</xref>): 1<sup>st</sup> article invariably with a distinct distal bulge on the external side; distal part of 2<sup>nd</sup> article usually with two or three setae, distal part of 3<sup>rd</sup> article with numerous setae.</p><fig id="F9" position="float" orientation="portrait"><object-id xmlns:xlink="http://www.w3.org/1999/xlink" content-type="doi" xlink:type="simple">10.3897/zookeys.1095.80806.figures36-39</object-id><object-id xmlns:xlink="http://www.w3.org/1999/xlink" content-type="arpha" xlink:type="simple">427309CC-6BC0-5BD2-8FC6-930D7FEE7325</object-id><label>Figures 36–39.</label><caption><p><italic><tp:taxon-name><tp:taxon-name-part taxon-name-part-type="genus" reg="Krateraspis">Krateraspis</tp:taxon-name-part><tp:taxon-name-part taxon-name-part-type="species" reg="sselivanovi">sselivanovi</tp:taxon-name-part></tp:taxon-name></italic> Titova, 1975: <bold>36</bold> left forcipule (<abbrev xmlns:xlink="http://www.w3.org/1999/xlink" xlink:title="ventral" id="ABBRID0ESYAI" xlink:type="simple">ventr</abbrev>.) <bold>37</bold> maxillary complex (<abbrev xmlns:xlink="http://www.w3.org/1999/xlink" xlink:title="ventral" id="ABBRID0EYYAI" xlink:type="simple">ventr</abbrev>.) <bold>38</bold> clypeus and labrum (<abbrev xmlns:xlink="http://www.w3.org/1999/xlink" xlink:title="ventral" id="ABBRID0E5YAI" xlink:type="simple">ventr</abbrev>.) <bold>39</bold> left mandible (lateral view). Specimens: <bold>36, 39</bold> ♂ from Fayzobod (<named-content xmlns:xlink="http://www.w3.org/1999/xlink" content-type="dwc:institutional_code" xlink:title="Zoological Museum of the Moscow State University" xlink:href="http://grbio.org/institution/zoological-museum-moscow-lomonosov-state-university" xlink:type="simple">ZMMU</named-content> Rc 8173) <bold>37, 38</bold> ♂ from Sharak (<named-content xmlns:xlink="http://www.w3.org/1999/xlink" content-type="dwc:institutional_code" xlink:title="Zoological Museum of the Moscow State University" xlink:href="http://grbio.org/institution/zoological-museum-moscow-lomonosov-state-university" xlink:type="simple">ZMMU</named-content> Rc 8165). Abbreviations: aa – anterior ala, ap – markedly areolate anterior part of clypeus, b – bulge, c – calyx of poison gland, cp – central part of clypeus with distinct but fainter areolation, f – femur, p – plagula, pa – posterior ala, ta – tarsungulum, ti – tibia, tl – transverse thickened line, tr – trochanteroprefemur. Scale bars: 0.1 mm (<bold>36–38</bold>); 0.05 mm (<bold>39</bold>).</p></caption><graphic xmlns:xlink="http://www.w3.org/1999/xlink" xlink:href="zookeys-1095-143-g009.jpg" position="float" orientation="portrait" xlink:type="simple" id="oo_672514.jpg"><uri content-type="original_file" xlink:type="simple">https://binary.pensoft.net/fig/672514</uri></graphic></fig><p><bold><italic>Forcipular segment</italic>.</bold> Tergite usually partially covered by the tergite 1. Forcipules, when closed, usually reaching the anterior margin of the cephalic plate (Figs <xref ref-type="fig" rid="F8">33</xref>, <xref ref-type="fig" rid="F8">34</xref>). Trochanteroprefemur, tibia and tarsungulum with denticles, while femur without denticle (Figs <xref ref-type="fig" rid="F8">33</xref>, <xref ref-type="fig" rid="F9">36</xref>), with the single exception of a specimen with a denticle on the right femur (however collected together with specimens with usual morphology in the sample <named-content xmlns:xlink="http://www.w3.org/1999/xlink" content-type="dwc:institutional_code" xlink:title="Zoological Museum of the Moscow State University" xlink:href="http://grbio.org/institution/zoological-museum-moscow-lomonosov-state-university" xlink:type="simple">ZMMU</named-content> Rc 8163). Worth noting is that an analogous case of asymmetry has been detected in a specimen of <italic><tp:taxon-name><tp:taxon-name-part taxon-name-part-type="genus" reg="Krateraspis">K.</tp:taxon-name-part><tp:taxon-name-part taxon-name-part-type="species" reg="meinerti">meinerti</tp:taxon-name-part></tp:taxon-name></italic>, where a denticle has been recognized on one femur but not in the other femur (see above). The distal denticle of trochanteroprefemur usually larger than both denticles on the tibia and tarsungulum (Fig. <xref ref-type="fig" rid="F9">36</xref>). Calyx of poison gland usually reaching the trochanterophefemur in both sexes.</p><fig id="F10" position="float" orientation="portrait"><object-id xmlns:xlink="http://www.w3.org/1999/xlink" content-type="doi" xlink:type="simple">10.3897/zookeys.1095.80806.figures40-43</object-id><object-id xmlns:xlink="http://www.w3.org/1999/xlink" content-type="arpha" xlink:type="simple">DBBD7EAD-2E77-56AE-BBE7-C2781A7CBA2E</object-id><label>Figures 40–43.</label><caption><p><italic><tp:taxon-name><tp:taxon-name-part taxon-name-part-type="genus" reg="Krateraspis">Krateraspis</tp:taxon-name-part><tp:taxon-name-part taxon-name-part-type="species" reg="sselivanovi">sselivanovi</tp:taxon-name-part></tp:taxon-name></italic> Titova, 1975: <bold>40, 41</bold> ultimate <abbrev xmlns:xlink="http://www.w3.org/1999/xlink" xlink:title="leg-bearing segment(s)" id="ABBRID0E22AI" xlink:type="simple">LBS</abbrev> and postpedal segments of ♂ (<abbrev xmlns:xlink="http://www.w3.org/1999/xlink" xlink:title="dorsal." id="ABBRID0E62AI" xlink:type="simple">dors</abbrev>., <abbrev xmlns:xlink="http://www.w3.org/1999/xlink" xlink:title="ventral" id="ABBRID0ED3AI" xlink:type="simple">ventr</abbrev>.) <bold>42, 43</bold> ultimate <abbrev xmlns:xlink="http://www.w3.org/1999/xlink" xlink:title="leg-bearing segment(s)" id="ABBRID0EJ3AI" xlink:type="simple">LBS</abbrev> and postpedal segments of ♀ (<abbrev xmlns:xlink="http://www.w3.org/1999/xlink" xlink:title="dorsal." id="ABBRID0EN3AI" xlink:type="simple">dors</abbrev>., <abbrev xmlns:xlink="http://www.w3.org/1999/xlink" xlink:title="ventral" id="ABBRID0ER3AI" xlink:type="simple">ventr</abbrev>.). Specimens from Sharak: <bold>40, 41</bold> ♂ (<named-content xmlns:xlink="http://www.w3.org/1999/xlink" content-type="dwc:institutional_code" xlink:title="Zoological Museum of the Moscow State University" xlink:href="http://grbio.org/institution/zoological-museum-moscow-lomonosov-state-university" xlink:type="simple">ZMMU</named-content> Rc 8154) <bold>42, 43</bold> ♀ (<named-content xmlns:xlink="http://www.w3.org/1999/xlink" content-type="dwc:institutional_code" xlink:title="Zoological Museum of the Moscow State University" xlink:href="http://grbio.org/institution/zoological-museum-moscow-lomonosov-state-university" xlink:type="simple">ZMMU</named-content> Rc 8153). Abbreviations: cp – coxopleural pores, ups – presternite of ultimate <abbrev xmlns:xlink="http://www.w3.org/1999/xlink" xlink:title="leg-bearing segment(s)" id="ABBRID0ED4AI" xlink:type="simple">LBS</abbrev>, upt – pretergite of ultimate <abbrev xmlns:xlink="http://www.w3.org/1999/xlink" xlink:title="leg-bearing segment(s)" id="ABBRID0EH4AI" xlink:type="simple">LBS</abbrev>, us – metasternite of ultimate <abbrev xmlns:xlink="http://www.w3.org/1999/xlink" xlink:title="leg-bearing segment(s)" id="ABBRID0EL4AI" xlink:type="simple">LBS</abbrev>, ut – tergite of ultimate <abbrev xmlns:xlink="http://www.w3.org/1999/xlink" xlink:title="leg-bearing segment(s)" id="ABBRID0EP4AI" xlink:type="simple">LBS</abbrev>. Scale bars: 0.1 mm.</p></caption><graphic xmlns:xlink="http://www.w3.org/1999/xlink" xlink:href="zookeys-1095-143-g010.jpg" position="float" orientation="portrait" xlink:type="simple" id="oo_672515.jpg"><uri content-type="original_file" xlink:type="simple">https://binary.pensoft.net/fig/672515</uri></graphic></fig><p><bold><italic>Leg-bearing segments</italic>.</bold> Invariably 53 pairs of legs in all examined specimens. Worth noting is that <italic><tp:taxon-name><tp:taxon-name-part taxon-name-part-type="genus" reg="Krateraspis">K.</tp:taxon-name-part><tp:taxon-name-part taxon-name-part-type="species" reg="meinerti">meinerti</tp:taxon-name-part></tp:taxon-name></italic> has invariably 45 pairs of legs and the difference of eight pairs between the two species corresponds to a putative evolutionary change that have repeatedly occurred in the <tp:taxon-name><tp:taxon-name-part taxon-name-part-type="family">Mecistocephalidae</tp:taxon-name-part></tp:taxon-name> (<xref ref-type="bibr" rid="B11">Bonato et al. 2003</xref>).</p><p><bold><italic>Ultimate leg-bearing segment</italic>.</bold> Almost similar in both sexes (Figs <xref ref-type="fig" rid="F10">40–43</xref>): metasternite subtriangular, its length to width ratio varying between 0.9 and 1.0, and the anterior margin 4–5 × wider than the posterior one; up to 20 pores on each coxopleuron in ♂♂, and up to 50 pores in ♀♀; legs slender and densely setose, without pretarsus.</p><p><bold><italic>Postpedal segments</italic>.</bold> Densely setose in both sexes (Figs <xref ref-type="fig" rid="F10">40–43</xref>). Male gonopods bi-articulate, narrow, and separated by a conic projection in between (Fig. <xref ref-type="fig" rid="F10">41</xref>). Female gonopods bi-articulate, subtriangular, and touching each other at their bases (Fig. <xref ref-type="fig" rid="F10">43</xref>).</p></tp:treatment-sec><tp:treatment-sec sec-type="distribution" id="SECID0ER6AI"><title>Distribution.</title><p>Recorded from three localities in the western offshoots of Pamir Mts (Fig. <xref ref-type="fig" rid="F1">1</xref>), all in Tajikistan (Khatlon region and Districts of Republican Subordination) (<xref ref-type="bibr" rid="B34">Titova 1975</xref>; present records).</p></tp:treatment-sec><tp:treatment-sec><!--Section generated to contain objects referenced in tp:taxon-treatment.--><table-wrap id="T2" position="float" orientation="portrait"><label>Table 2.</label><caption><p>Main differences between <italic><tp:taxon-name><tp:taxon-name-part taxon-name-part-type="genus" reg="Krateraspis">Krateraspis</tp:taxon-name-part><tp:taxon-name-part taxon-name-part-type="species" reg="meinerti">meinerti</tp:taxon-name-part></tp:taxon-name></italic> (Sseliwanoff, 1881) and <italic><tp:taxon-name><tp:taxon-name-part taxon-name-part-type="genus" reg="Krateraspis">K.</tp:taxon-name-part><tp:taxon-name-part taxon-name-part-type="species" reg="sselivanovi">sselivanovi</tp:taxon-name-part></tp:taxon-name></italic> Titova, 1975.</p></caption><table id="TID0E4TBG" rules="all"><tbody><tr><th rowspan="1" colspan="1">Morphological characters</th><th rowspan="1" colspan="1">
                    <italic>
                      <tp:taxon-name><tp:taxon-name-part taxon-name-part-type="genus" reg="Krateraspis">K.</tp:taxon-name-part><tp:taxon-name-part taxon-name-part-type="species" reg="meinerti">meinerti</tp:taxon-name-part></tp:taxon-name>
                    </italic>
                  </th><th rowspan="1" colspan="1">
                    <italic>
                      <tp:taxon-name><tp:taxon-name-part taxon-name-part-type="genus" reg="Krateraspis">K.</tp:taxon-name-part><tp:taxon-name-part taxon-name-part-type="species" reg="sselivanovi">sselivanovi</tp:taxon-name-part></tp:taxon-name>
                    </italic>
                  </th></tr><tr><td rowspan="1" colspan="1">Clypeus: transition between marked and weak areolation: longitudinal position</td><td rowspan="1" colspan="1">very close to the anterior margin of the clypeus</td><td rowspan="1" colspan="1">at ca. 0.3–0.4 of the total length of the clypeus</td></tr><tr><td rowspan="1" colspan="1">First maxillae: telopodite: first article: distal bulge on external side</td><td rowspan="1" colspan="1">absent</td><td rowspan="1" colspan="1">present</td></tr><tr><td rowspan="1" colspan="1">Second maxillae: telopodite: elongation</td><td rowspan="1" colspan="1">distinctly surpassing the tip of first maxillary telopodite</td><td rowspan="1" colspan="1">approximately reaching the tip of first maxillary telopodite</td></tr><tr><td rowspan="1" colspan="1">Forcipule: femur: denticle</td><td rowspan="1" colspan="1">yes</td><td rowspan="1" colspan="1">no</td></tr><tr><td rowspan="1" colspan="1">Leg-bearing segments: number</td><td rowspan="1" colspan="1">45</td><td rowspan="1" colspan="1">53</td></tr></tbody></table></table-wrap><fig id="F1" position="float" orientation="portrait"><object-id xmlns:xlink="http://www.w3.org/1999/xlink" content-type="doi" xlink:type="simple">10.3897/zookeys.1095.80806.figure1</object-id><object-id xmlns:xlink="http://www.w3.org/1999/xlink" content-type="arpha" xlink:type="simple">AA5EF8D1-C27F-5086-AF0D-52110A43CBF9</object-id><label>Figure 1.</label><caption><p>Distribution of <italic><tp:taxon-name><tp:taxon-name-part taxon-name-part-type="genus" reg="Krateraspis">Krateraspis</tp:taxon-name-part></tp:taxon-name></italic> Lignau, 1929: square, <italic><tp:taxon-name><tp:taxon-name-part taxon-name-part-type="genus" reg="Krateraspis">K.</tp:taxon-name-part><tp:taxon-name-part taxon-name-part-type="species" reg="meinerti">meinerti</tp:taxon-name-part></tp:taxon-name></italic> (Sseliwanoff, 1881); star, <italic><tp:taxon-name><tp:taxon-name-part taxon-name-part-type="genus" reg="Krateraspis">K.</tp:taxon-name-part><tp:taxon-name-part taxon-name-part-type="species" reg="sselivanovi">sselivanovi</tp:taxon-name-part></tp:taxon-name></italic> Titova, 1975. Green symbols indicate type localities. Some very close localities are marked by a single symbol. The question marks indicate alternative positions of the uncertain locality “Fayzabad” (see Materials and methods).</p></caption><graphic xmlns:xlink="http://www.w3.org/1999/xlink" xlink:href="zookeys-1095-143-g001.jpg" position="float" orientation="portrait" xlink:type="simple" id="oo_672506.jpg"><uri content-type="original_file" xlink:type="simple">https://binary.pensoft.net/fig/672506</uri></graphic></fig></tp:treatment-sec><ref-list><ref id="B34"><mixed-citation xmlns:xlink="http://www.w3.org/1999/xlink" xlink:type="simple"><person-group><name name-style="western"><surname>Titova</surname><given-names>LP</given-names></name></person-group> (<year>1975</year>) <article-title>Geophilids of the family <tp:taxon-name><tp:taxon-name-part taxon-name-part-type="family">Mecistocephalidae</tp:taxon-name-part></tp:taxon-name> in the USSR fauna (<tp:taxon-name><tp:taxon-name-part taxon-name-part-type="class">Chilopoda</tp:taxon-name-part></tp:taxon-name>).</article-title><source>[Зоологический журнал] Zoologicheskii Jurnal</source><volume>54</volume>(<issue>1</issue>): <fpage>39</fpage>–<lpage>48</lpage>. [in Russian]</mixed-citation></ref><ref id="B11"><mixed-citation xmlns:xlink="http://www.w3.org/1999/xlink" xlink:type="simple"><person-group><name name-style="western"><surname>Bonato</surname><given-names>L</given-names></name><name name-style="western"><surname>Foddai</surname><given-names>D</given-names></name><name name-style="western"><surname>Minelli</surname><given-names>A</given-names></name></person-group> (<year>2003</year>) <article-title>Evolutionary trends and patterns in centipede segment number based on a cladistic analysis of <tp:taxon-name><tp:taxon-name-part taxon-name-part-type="family">Mecistocephalidae</tp:taxon-name-part></tp:taxon-name> (<tp:taxon-name><tp:taxon-name-part taxon-name-part-type="class">Chilopoda</tp:taxon-name-part></tp:taxon-name>: <tp:taxon-name><tp:taxon-name-part taxon-name-part-type="order">Geophilomorpha</tp:taxon-name-part></tp:taxon-name>).</article-title><source>Systematic Entomology</source><volume>28</volume>(<issue>4</issue>): <fpage>539</fpage>–<lpage>579</lpage>. <ext-link xlink:href="10.1046/j.1365-3113.2003.00217.x" ext-link-type="doi" xlink:type="simple">https://doi.org/10.1046/j.1365-3113.2003.00217.x</ext-link></mixed-citation></ref><ref id="B12"><mixed-citation xmlns:xlink="http://www.w3.org/1999/xlink" xlink:type="simple"><person-group><name name-style="western"><surname>Dyachkov</surname><given-names>YuV</given-names></name></person-group> (<year>2019</year>) <article-title>New data on the family <tp:taxon-name><tp:taxon-name-part taxon-name-part-type="family">Mecistocephalidae</tp:taxon-name-part></tp:taxon-name> Bollman, 1893 (<tp:taxon-name><tp:taxon-name-part taxon-name-part-type="class">Chilopoda</tp:taxon-name-part></tp:taxon-name>: <tp:taxon-name><tp:taxon-name-part taxon-name-part-type="order">Geophilomorpha</tp:taxon-name-part></tp:taxon-name>) from Middle Asia.</article-title><source><tp:taxon-name><tp:taxon-name-part taxon-name-part-type="phylum">Arthropoda</tp:taxon-name-part></tp:taxon-name> Selecta</source><volume>28</volume>(<issue>3</issue>): <fpage>368</fpage>–<lpage>373</lpage>. <ext-link xlink:href="10.15298/arthsel.28.3.02" ext-link-type="doi" xlink:type="simple">https://doi.org/10.15298/arthsel.28.3.02</ext-link></mixed-citation></ref><ref id="B13"><mixed-citation xmlns:xlink="http://www.w3.org/1999/xlink" xlink:type="simple"><person-group><name name-style="western"><surname>Dyachkov</surname><given-names>YuV</given-names></name></person-group> (<year>2020</year>) <article-title>New data on the centipede (<tp:taxon-name><tp:taxon-name-part taxon-name-part-type="class">Chilopoda</tp:taxon-name-part></tp:taxon-name>) fauna from Tajikistan.</article-title><source>Ecologica Montenegrina</source><volume>36</volume>: <fpage>78</fpage>–<lpage>86</lpage>. <ext-link xlink:href="10.37828/em.2020.36.6" ext-link-type="doi" xlink:type="simple">https://doi.org/10.37828/em.2020.36.6</ext-link></mixed-citation></ref></ref-list></tp:taxon-treatment>
